# Supplementary material for: Rapid incorporation of Favipiravir by the fast and permissive viral RNA polymerase complex results in SARS-CoV-2 lethal mutagenesis
Source: Nat Commun. 2020 Sep 17;11:4682. doi: 10.1038/s41467-020-18463-z (PMC7499305; doi:10.1038/s41467-020-18463-z)
Supplement: Supplementary file 4 — Source Data [file 41467_2020_18463_MOESM4_ESM.xlsx]

## Sheet: Figure 1
Source Data, Nature Communications
Rapid incorporation of Favipiravir by the fast and permissive viral RNA polymerase complex results in SARS-CoV-2 lethal mutagenesis, Shannon et al., 2020
	Raw Data Figure 1		All values were analyzed using Graph pad prism 7,0.
			Gaph pad prsim plotted the mean value of the triplicate, the error bar is the standard deviation ( also calculated by graph pad).
			EC 50 were calculated using logarithmic interpolation .
			All graphs were generated using graph pad prism 7,0.
		µM	Cell viability			Viral replication inhibition			CPE inhibition
		500	101.333	88.3011	101.094	96.42	96.03	97.36	92.2197	96.5634	98.4936
		250	103.291	89.7151	103.092	62.99	67.54	45.87	87.0038	84.6477	94.3561
		125	103.231	90.4285	97.0836	25.14	30.58	35.12	36.4268	63.0032	54.025
		62.5	105.235	93.1714	105.145	12.92	15.36	34.95	9.40079	23.8045	27.3438
		31.25	107.579	96.2697	106.615	9.59	0	6.51	10.229	12.3924	19.9002
		15.625	106.44	99.4015	108.717	7.65	0	0	8.27513	0	4.98603
		7.8125	102.907	99.1131	111.568	0	0	0	0.0169018	2.27498	2.41358
			50			50			50
						90			90
			0 µM T705			125 µM T705			250 µM T705			500 µM T705
	TCID 50/ ML		177828	31622.8	56234.1	31622.8	5623.41	5623.41	5623.41	3162.28	3162.28	316.228	316.228	316.228

## Sheet: Figure 2
Source Data, Nature Communications
Rapid incorporation of Favipiravir by the fast and permissive viral RNA polymerase complex results in SARS-CoV-2 lethal mutagenesis, Shannon et al., 2020
	Figure 2b									Figure 2c raw data
											HP8-29 (left)
										Time (s)	FL	1	3	4	5	6	7	8	9	10	11	12	primer
										10	307759	161142	70212.9	125081	132521	100019	48555.7	143089	49962.7	27052.4	109216		2.10261e+06
										20	1.00716e+06	69806.3	24779.8	39700	40052	32884	20722.1	52279	399.5	5168	9559.83	67972.4	2200960
										30	1.39821e+06	35328.4	13992	23911	25119.1	19461.2	12376.5	31585.6	2080.5	5187	9759.42	59610	2.19692e+06
										60	1723609	23482.4	7979.45	16737.7	17199.8	11258.5	7837.45	17412	2814.5	3151.5	6209.4	50036.4	2.19118e+06
										90	1862528	31073.8	158	8077.5	14534.5	17559.3	10765	5035.89	15107.9	702	4280	6206	1924877
										120	1976393	32259.3	3347.5	9098	14112.5	12578	12461.5	6257	11669.3	2480	7120	5260	1.91745e+06
										420	2589323	42391.1	11626	9570.5	10709.8	8298.2	6299	9904	3394.5	1326.5	1717	520	1034369
										780	2993869	41786.9	7633	8917	12328	7681	3620	2086.5	91.5	499	2835	185	556115
											PT10/40 (right)
										Time (s)	Flsmear1	Flsmear2	FL	38	37	36	35	34	33	32	31	30	29	28	27	26	25	24	23	22	21	20	19	18	17	16	15	14	13	12	11	primer
										10			189090	45715	156125	31335.3	108	13344	16999.7	19592		342820	12545	376662	53025.2	11093	1.72427e+06	1.89285e+06	846063	423214	66067.6	8747	262486	138054	309676	235066	1014014	1.17932e+06	353828	737462	619866	1.80089e+07
										20			1.361e+06	93938	253011	24791.1	8531.5	47715.8	88914	84550.3	40995.7	352614	73470	406106	115898	60018.1	1.09414e+06	1226039	762356	520915	125064	35330	388841	193650	359723	274994	996487	1.18389e+06	414626	766817	695330	15914172
										30	469873	2.81156e+06	2.75326e+06	272710	261568	69049.1	65508.3	88396.5	137241	135284	82465	397666	113474	426056	129036	99433.1	975454	1.12916e+06	865070	659717	199858	206084	436680	179639	393288	323024	1.09746e+06	1.24516e+06	472877	896898	1.15574e+06	1.52857e+07
										60	125406	986442	2.98251e+06	84780.1	93584.5	11986.6	19030.2	65007.7	118380	140457	60279.1	350083	125384	437107	152312	95158.7	668774	881746	662138	563438	155092	179087	465653	207688	422378	338655	1.06062e+06	1.13891e+06	442863	805873	708159	1.03e+07
										90	146765	994859	3058022	75499	67869.3	6984	20305	58627.7	106870	121772	50227.4	292696	115696	399387	123415	76849.9	508219	628315	530544	464616	155214	46545.7	397587	177208	406525	317384	952766	1.01464e+06	405321	714601	641686	6.5593e+06
										120	184563	1244086	3.38706e+06	77612.8	54997	5272	22023.6	67675.4	121115	140492	57182.7	313177	139054	449279	158199	93886.4	565464	649777	555427	517784	164949	52486.9	438180	194883	455390	343239	1.06191e+06	1.12207e+06	449681	755201	670109	5.22655e+06
										420	347856	1.30324e+06	3681386	76215	36272.1	2652	27805.8	74068.1	123109	153509	44406	264936	142372	427653	166200	68053.1	425496	498347	433082	440546	116175	35221.3	360099	129351	429530	314623	847380	912010	379685	639311	568107	1.97275e+06
										780	535951	1.37183e+06	3.85342e+06	84522.5	32640.3	3552	27832.8	79028.3	136729	170234	70900.6	254205	175626	420923	195208	68254.1	419652	502213	463807	444240	143552	36000.2	371679	122528	420982	314801	780826	866453	345372	612597	590794	1547243
										Raw data of volume minus background for each detectable band, as determined with ImageQuant analysis software from original tiff file
										Data converted to fraction of total bands and graphed as percentage of total intensity

## Sheet: Figure 3
Source Data, Nature Communications
Rapid incorporation of Favipiravir by the fast and permissive viral RNA polymerase complex results in SARS-CoV-2 lethal mutagenesis, Shannon et al., 2020
	Souce Data Figure 3b – full gel scanned area shown in paper (no data analysis performed)
	Figure 3c – left panel											Figure 2c – right panel
HP8-29 (cy2)
											HP8-29 (cy2)
PT10/40 (cy5)
											PT10/40 (cy5)
			middle panel shown in figure 2c (left)													10 uM conc of T705 and T1105 shown in figure 2c (right)
top shows cy2 scan for HP8-29, bottom shows cy5 scan for PT10/40 substrates – all scan area shown
only middle panel (5 min timepoint) shown in Figure 3 left
10uM T705 and T1105 shown in Figure3c right

## Sheet: Figure 4
Source Data, Nature Communications
Rapid incorporation of Favipiravir by the fast and permissive viral RNA polymerase complex results in SARS-CoV-2 lethal mutagenesis, Shannon et al., 2020
	Souce Data Figure 4
													Concentrations (uM) of species as a function of time.
													Based on lane profile integration as describe for Figure 5.
													Time (s)	PT10	R11	T-1105 Band	GTP Band
													10	0.14266	0.03367	0.011575
													20	0.13366	0.033613	0.0206	0.0034788
													40	0.11453	0.03244	0.034816	0.0061169
													60	0.097567	0.032349	0.045606	0.0086967
													120	0.064146	0.029625	0.069546	0.019767
													300	0.026003	0.018703	0.096	0.028
HP8-29 (cy2)
PT10/40 (cy5)
	top shows cy2 scan for HP8-29 (not shown in Figure 3), bottom shows cy5 scan for PT10/40 substrates (T1105 series shown in Figure 3)
	highligthed area under gel shows parts of gel shown in Figure 2c
	1, and 10 uM concentrations of T1105 shown in figure 3 – 100 uM concentration also shown here, confirming no observable native GTP:U mismatch

## Sheet: Figure 5, Suppl. Fig 7 and Supp
Source Data, Nature Communications
Rapid incorporation of Favipiravir by the fast and permissive viral RNA polymerase complex results in SARS-CoV-2 lethal mutagenesis, Shannon et al., 2020
	Souce Data – QFM gels with HP8-29 and PT10/40 substrates at three NTP concentrations
		Figure 5, Supplementary Figure 7, Supplementary Table 1
													Concentration versus Time data for each elongation species
													Full-width lane profiles were generated in ImageJ, fit to a set of gaussian peaks using PeakFit (Systat software), and the fraction of observed total intensity in each peak was multiplied by the 0.2 uM total RNA to get the concentrations of each species.
													Concentrations are in uM and species names refer to the total length of the RNA on the gel, and NaN indicated peaks that were not cleanly resolved or included in the analysis.
													HP8-29 5.6 uM NTP											PT10/40 5.6 uM NTP
														Time	R49	R50	R51	R52	R53	R54	R57	R50Mis			Time	R10	R11	R12	R13	R14	R15	R16	R17
														0.01	0.11728	0.01913	0.0120486	0.00117006	NaN	0.00078428	0.00105318	0.02827			0.01	0.15706	0.0191746	0.0069252	0.0020726	0.0016485	0.00063994	nan	0.00151454
														0.02	0.115998	0.0184622	0.0076668	NaN	NaN	0.00092762	0.0022006	0.0110866			0.02	0.156238	0.021328	0.008061	0.0022172	0.00182476	0.00065782	nan	0.0022428
														0.05	0.086742	0.024704	0.024704	NaN	NaN	0.0029696	0.00189726	0.0071948			0.05	0.132432	0.03394	0.0159524	0.0030868	0.0031476	0.00090462	nan	0.00117288
														0.1	NaN	0.018617	0.0075786	0.00184558	0.00053404	0.00091222	0.00155786	0.0108928			0.1	0.11002	0.033268	0.027458	0.0046932	0.0084016	0.0026052	nan	0.002406
														0.15	0.060154	0.021724	0.030148	0.0057026	0.0027836	0.0078166	0.0103236	0.0090404			0.15	0.093716	0.026128	0.029374	0.0057438	0.016307	0.0062836	0.00066282	0.0098614
														0.2	0.070144	0.027202	0.039846	0.0060416	0.0039802	0.0058702	0.0055468	0.0084596			0.2	0.093614	0.02954	0.0336	0.0064418	0.013169	0.0041376	0.00052404	0.0049974
														0.3	0.04444	0.0173964	0.03911	0.0087664	0.0036658	0.0105702	0.0131044	0.011514			0.3	0.08554	0.021286	0.03237	0.0067412	0.01941	0.0078202	0.0011465	0.0141142
														0.4	0.04305	0.0142866	0.051428	0.0060106	0.0055196	0.0129398	0.02561	0.0078236			0.4	0.07669	0.0188612	0.030406	0.0066044	0.02136	0.0092396	0.00155342	0.022556
														0.5	0.034582	0.0146522	0.037318	0.0072126	0.0035758	0.0128848	0.030022	0.006495			0.5	0.07765	0.015723	0.0291	0.0062972	0.021116	0.0093238	0.00153966	0.026756
														0.6	0.033272	0.0139456	0.046416	0.0072718	0.004586	0.0134476	0.037758	0.0064662			0.6	0.074004	0.0142016	0.025896	0.0060688	0.02207	0.0100924	0.00152188	0.03253
														0.7	0.027754	0.0134452	0.038938	0.0064768	0.0040246	0.0124128	0.035698	0.0079916			0.7	0.072986	0.01375	0.024364	0.0033514	0.021632	0.0101036	0.0016106	0.0327
														0.8	0.023568	0.013539	0.035424	0.0062288	0.0027612	0.0088174	0.041484	0.0046414			0.8	0.07262	0.0120208	0.021094	0.0041012	0.021156	0.0103788	0.00167476	0.038402
														0.9	0.020756	0.0101616	0.031518	0.004966	0.0031348	0.0110434	0.071164	0.0062642			0.9	0.068906	0.010262	0.0150596	0.003752	0.0169198	0.0090152	0.00169458	0.056872
														1	0.025352	0.0104614	0.040722	0.0057106	0.0032232	0.0128294	0.056188	0.0065322			1	0.070374	0.0110728	0.018805	0.0033056	0.019498	0.010024	0.0017359	0.045496
														1.2	0.025004	0.0084978	0.042324	0.004928	0.0041018	0.0137006	0.062586	0.0056322			1.2	0.0679	0.0108398	0.0181912	0.0042296	0.020762	0.0105708	0.0017593	0.045978
														1.4	0.0189036	0.0119436	0.03333	0.00619	0.0041468	0.0124202	0.058448	0.0058006			1.4	0.069356	0.0110464	0.0180756	0.0041846	0.0196354	0.0100798	0.00179428	0.04628
														1.6	0.022506	0.0109148	0.036964	0.0054216	0.0030172	0.0123142	0.067948	0.0055316			1.6	0.065232	0.0108172	0.0166814	0.0055718	0.019337	0.0100684	0.00173306	0.049524
														1.8	0.022258	0.0073912	0.036472	0.0046192	0.0027932	0.0123704	0.075806	NaN			1.8	0.064376	0.009897	0.0144358	0.003205	0.0178096	0.009235	0.00166642	0.060248
														2	0.0199548	0.008792	0.033278	0.0045356	NaN	0.0123784	0.072916	0.0059992			2	0.06638	0.0085964	0.0132714	0.0029858	0.018399	0.0098346	0.00174752	0.060744
													HP8-29 16.7 uM NTP											PT10/40 16.7 uM NTP
														Time	R49	R50	R51	R52	R53	R54	R57	R50Mis			Time	R10	R11	R12	R13	R14	R15	R16	R17	R18	R19
														0.01	0.117702	0.04644	0.011669	0.00139324	0.0020822	0.00159538	0.0038912	0.0079018			0.01	0.134808	0.034964	0.010881	0.0021194	0.0029348	0.00091266	nan	0.0031796	nan	nan
														0.02	0.112438	0.044038	0.015318	0.00191364	0.002069	0.00195664	0.0061148	0.0072124			0.02	0.121888	0.040984	0.0152682	0.0025028	0.0032784	0.0011133	nan	0.0056544	nan	nan
														0.05	0.092512	0.043018	0.034672	0.0105376	0.00089776	0.0036732	0.004433	NaN			0.05	0.097194	0.038998	0.033042	0.0059626	0.0075436	0.002118	nan	0.0045946	nan	nan
														0.1	0.059354	0.027312	0.051952	0.01061	0.0053998	0.0107806	0.0146218	0.0068518			0.1	0.083198	0.025228	0.035756	0.0085346	0.0186334	0.0066336	0.00064728	0.0115436	nan	nan
														0.15	0.048592	0.021924	0.049156	0.0091998	0.0054132	0.0128222	0.030432	0.007091			0.15	0.080222	0.020734	0.028182	0.0070692	0.0188796	0.0078488	0.00101138	0.024056	0.00046148	nan
														0.2	0.036776	0.0190106	0.039942	0.0113748	0.0046688	0.011935	0.045966	0.007529			0.2	0.07618	0.0167204	0.023004	0.006112	0.0178042	0.0079744	0.00130228	0.038444	0.00137914	nan
														0.3	0.038882	0.0161458	0.047008	0.0086954	0.0052076	0.0142584	0.044112	0.0082168			0.3	0.07643	0.0164154	0.0248	0.0066958	0.019904	0.0089122	0.00143034	0.033478	0.00105386	nan
														0.4	0.0287	0.0154924	0.036358	0.013526	0.0019312	0.0132672	0.053934	0.0089104			0.4	0.072668	0.013636	0.0198558	0.0054976	0.018419	0.008809	0.0015753	0.047008	0.00179506	nan
														0.5	0.028906	0.0135522	0.036904	0.0159926	0.00140858	0.012874	0.045538	0.010189			0.5	0.071908	0.0133046	0.020506	0.005651	0.0190576	0.0090936	0.00162594	0.04646	0.00168474	nan
														0.6	0.0197926	0.0125186	0.03222	0.010824	0.0033798	0.013755	0.070374	0.0071798			0.6	0.096868	0.0150528	0.021056	0.006289	0.02589	0.013677	0.0025684	0.08703	0.002983	nan
														0.7	0.0166354	0.0188646	0.02123	0.007483	0.0023648	0.0099682	0.093904	NaN			0.7	0.068108	0.009221	0.0112988	0.0033422	0.0125554	0.007049	0.00177032	0.077348	0.0035254	nan
														0.8	0.021774	0.0121926	0.033576	0.0098202	0.0032812	0.0132862	0.071524	0.0071112			0.8	0.070034	0.0103848	0.0151652	0.0044174	0.0176252	0.009226	0.001783	0.060586	0.0018348	nan
														0.9	0.019936	0.0092446	0.034828	0.0064174	0.0040898	0.014677	0.083176	0.005573			0.9	0.072292	0.0081332	0.0139298	0.0043526	0.0168862	0.0094152	0.00232	0.062526	0.0025448	nan
														1	0.0167772	0.0123576	0.02688	0.0092412	0.002677	0.0134548	0.080764	NaN			1	0.0688	0.0094988	0.011699	0.0034642	0.0156212	0.0087818	0.00163638	0.069016	0.0022842	nan
														1.2	0.0170186	0.0109346	0.027174	0.0058514	0.0032694	0.012096	0.09496	0.0036922			1.2	0.06752	0.008793	0.0100594	0.0031772	0.0137904	0.0080648	0.00193976	0.074	0.0038734	nan
														1.4	0.0147226	0.0120732	0.022498	0.0073836	0.0028282	0.0107862	0.093386	0.0042368			1.4	0.06623	0.0095508	0.0107344	0.003124	0.0130274	0.0075476	0.00176402	0.079008	0.003295	nan
														1.6	0.0105766	0.0129782	0.015017	0.008577	0.0038614	0.0084234	0.09458	0.0053166			1.6	0.065238	0.0089752	0.0089334	0.0027726	0.0107108	0.006511	0.0018616	0.082844	0.004316	7.7088e-05
														1.8	0.0148322	0.0083068	0.02158	0.00407	0.00179272	0.0092418	0.115758	0.0034292			1.8	0.067582	0.0088476	0.0087114	0.002502	0.009667	0.0054896	0.0012907	0.084638	0.0033362	nan
														2	0.014166	0.0096992	0.0186624	0.0048992	0.0027786	0.0087108	0.102724	0.0051172			2	0.067824	0.0088886	0.0094688	0.0030094	0.0094866	0.0054134	0.0016717	0.080398	0.0046824	0.000130156
													HP8-29 50 uM NTP											PT10/40 50 uM NTP
														Time	R49	R50	R51	R52	R53	R54	R57	R50Mis			Time	R10	R11	R12	R13	R14	R15	R16	R17	R18	R19
														0.01	0.095974	0.027544	0.0130408	0.0032932	0.0010913	0.002465	0.012234	0.0030718			0.01	0.122254	0.027572	0.0116682	0.0023806	0.004978	0.0023054	0.00046	0.0156968	0.00043476	9.912e-05
														0.02	0.098904	0.034608	0.0185018	0.00184678	0.00081692	0.00176876	0.012798	0.007137			0.02	0.10657	0.039458	0.018466	0.0030302	0.003406	0.00164896	0.00041876	0.0147036	0.00054746	0.000131464
														0.05	0.051564	0.02616	0.04042	0.0050346	0.0037152	0.0074988	0.0128566	0.0028388			0.05	0.078404	0.028234	0.032328	0.0077706	0.0148924	0.0059806	0.00113248	0.0158176	0.0005259	0.000105872
														0.1	0.024948	0.0079284	0.034922	0.0056356	0.0041154	0.0093388	0.045808	0.014416			0.1	0.067812	0.0127848	0.0178344	0.005515	0.0180016	0.0106198	0.0026754	0.052424	0.00191482	0.00041414
														0.15	0.0191218	0.011176	0.022416	0.0049488	0.0024056	0.008601	0.079522	0.0056282			0.15	0.063888	0.008642	0.010865	0.0037438	0.0119464	0.007856	0.0025964	0.077588	0.002936	0.00075592
														0.2	0.016951	0.0105188	0.0173464	0.0021136	0.00185118	0.0076104	0.09307	0.0046024			0.2	0.060936	0.0078074	0.008328	0.0030902	0.0101684	0.0069118	0.0024246	0.086702	0.003352	0.00068332
														0.3	0.0155872	0.0083818	0.01734	NaN	0.00126162	0.0077484	0.104022	0.0048352			0.3	0.060616	0.0069298	0.0063804	0.0021922	0.0093988	0.0066828	0.0023542	0.091978	0.0031926	0.00032468
														0.4	0.007219	0.0083522	0.0059194	0.0025462	0.00066342	0.0031672	0.106766	0.0032276			0.4	0.056494	0.0063506	0.0044764	0.00173632	0.006316	0.0050416	0.0025728	0.10037	0.0040388	0.00102154
														0.5	0.0120596	0.0075284	0.008465	0.0027096	NaN	0.003447	0.120904	0.0037652			0.5	0.05542	0.0061326	0.0037812	0.0015171	0.005159	0.0043616	0.0025324	0.103276	0.0041944	0.00124148
														0.6	0.010588	0.0054316	0.007554	0.00105434	0.00042944	0.0030592	0.122886	0.0043224			0.6	0.054708	0.006388	0.0037552	0.00138528	0.0045434	0.0039488	0.00132232	0.107278	0.0042598	0.00111104
														0.7	0.0112376	0.0067402	0.0058428	0.0012707	NaN	0.0022174	0.12451	0.0051034			0.7	0.055326	0.0061094	0.0036406	0.00150684	0.0042876	0.0035116	0.0043504	0.10862	0.0042386	0.00100084
														0.8	NaN	0.00921	0.0067034	0.001642	NaN	0.0025884	0.115452	0.002116			0.8	0.055224	0.006444	0.0038936	0.00168982	0.0045138	0.0037024	0.0023034	0.105416	0.004346	0.00129086
														0.9	0.011396	0.0073242	0.0062684	0.00192934	NaN	0.0027566	0.128046	0.0036536			0.9	0.055026	0.0063926	0.0037536	0.0016785	0.004508	0.0036386	0.0023024	0.104064	0.0042506	0.00118328
														1	0.0100682	0.0073766	0.0046918	0.00116028	NaN	0.0019481	0.131616	0.0032686			1	0.051266	0.0060666	0.0037598	0.00168916	0.004237	0.0035158	0.0022844	0.109924	0.0045722	0.00144804
														1.2	0.0085594	0.0066856	0.0039634	0.00085052	NaN	0.00162988	0.134036	0.003335			1.2	0.049876	0.0061708	0.0036956	0.00151872	0.00389	0.0032946	0.00173244	0.113168	0.004562	0.0012069
														1.4	0.0082502	0.0122098	0.0035772	0.00121772	NaN	0.00169914	0.130178	NaN			1.4	0.048558	0.006273	0.0037538	0.00152234	0.0039428	0.0033486	0.0021618	0.11376	0.0046392	0.0012328
														1.6	0.0089096	0.0066158	0.0049386	0.0022372	NaN	0.0021686	0.121286	0.0037624			1.6	0.051348	0.0064532	0.0037768	0.00153708	0.00398	0.0033528	0.0021434	0.111546	0.0044472	0.00115622
														1.8	0.0051802	0.009489	0.0047776	0.00165226	NaN	0.0021814	0.12834	0.00149742			1.8	0.05229	0.0057398	0.0040668	0.0010144	0.0033776	0.003105	0.00176528	0.117612	0.0037888	0.00087574
														2	0.009886	0.006483	0.0045614	0.0020538	NaN	0.0021204	0.13192	0.003531			2	0.047822	0.006183	0.003483	0.0011224	0.003665	0.003307	0.0022126	0.115486	0.0049192	0.0017502

## Sheet: Supplementary Figure 2
Source Data, Nature Communications
Rapid incorporation of Favipiravir by the fast and permissive viral RNA polymerase complex results in SARS-CoV-2 lethal mutagenesis, Shannon et al., 2020
													Intensity of Full length (FL) and primer bands as determined by ImageQuant analysis, fraction of FL vs total (FL + primer) plotted to guage difference in replicase complex efficiency (nsp12:7L8 vs nsp12:7L8:8)
	Souce Data Supplementary Figure 2a							Supplementary Figure 2b
													FL
														HP8-22		HP8-10		HP8-26		PT10/20		RNA
													Time (s)	12+7L8	12+7L8+8	12+7L8	12+7L8+8	12+7L8	12+7L8+8	12+7L8	12+7L8+8	Protein complex
													10	11246472	23396908	5297525	7522747	8322841	7659194	1.0969e+07	14300872
													20	12584455	22231802	6336378	8007233	7862827	7839615
													30	14514663	25858366	7596890	11665353	8536838	8584804	1.32023e+07	1.79795e+07
													60	16149311	21854577	10058054	14350654	7993950	9011686	1.42226e+07	17528706
													120	15624688	20205490	11004014	14036861	9121225	8414536	22897332	2.6325e+07
													300	16735446	16119170	14445989	19677586	8191710	7463003
													primer
														HP8-22		HP8-10		HP8-26		PT10/20		RNA
													Time (s)	12+7L8	12+7L8+8	12+7L8	12+7L8+8	12+7L8	12+7L8+8	12+7L8	12+7L8+8	Protein complex
													0	26195884	38916822	28882538	28126341	16227186	19649447	5.30276e+07	4.56047e+07
													10	8745595	8190822	20039395	19373117	6829741	4973857	3.53572e+07	2.4808e+07
													20	8404570	7061542	15341054	12335379	6118939	3784899
													30	9747266	7223545	15744046	13606838	5929130	3767322	3.05162e+07	19798944
													60	9678201	6517207	13581545	9305681	5596767	3673456	25435505	1.35637e+07
													120	7026690	5012305	7625761	3679780	5153934	3258378	1.41521e+07	5.09667e+06
													300	5100007	3663213	3695825	1985832	3597281	2653675
	All scan area for supplementary Figure 2c shown in supplementary data
	All scan area for supplementary Figure 3 shown in supplementary data

## Sheet: Supplementary Figure 4
Source Data, Nature Communications
Rapid incorporation of Favipiravir by the fast and permissive viral RNA polymerase complex results in SARS-CoV-2 lethal mutagenesis, Shannon et al., 2020
Souce Data Supplementary Fig. 4 – raw data of lane profiles, obtained through Image J Fiji. Data was then normalised along X-axis to align peaks, prior to plotting in Prism
		Also see figure 2 source data
	Cy5 – PT10/40											HP8-29
Position	10	20	30	60	90	120	420	780	time (s)		Position	10	20	30	60	90	120	420	780	time (s)
0	443.381	929.429	1060.48	1230.24	1199.05	1435.19	1442.38	1657.48			0	218.065	287.419	314.839	345.839	335.548	362.613	370.161	425.484
0.01	448.429	938.667	1057.76	1224.62	1185.05	1418.71	1425.24	1641.95			0.01	219.581	289.903	317.581	346.419	335.452	358.419	369.065	420.645
0.02	453.381	945.857	1060	1215.24	1170.76	1401.86	1405.9	1626.19			0.02	220.161	293.968	323.355	351.774	335.581	359.871	369.677	413.161
0.03	458.238	951.81	1063.43	1204.76	1156.14	1383.62	1386.43	1603.67			0.03	220.613	298.774	327.71	357	337.516	362.71	371.71	409.032
0.04	461.952	956.048	1064.57	1191.76	1144.43	1365.71	1370.76	1581.05			0.04	222.581	301.806	330.548	359.258	340.871	370.355	373.548	408.484
0.05	462.905	959.524	1066.62	1179.14	1127.95	1348.9	1356	1559.62			0.05	224.645	306.161	336.065	365.258	343.774	377	380.065	411.452
0.06	465.048	960.333	1070.86	1168.62	1111.24	1334.86	1340.05	1538.1			0.06	224.806	312.065	340.871	372.032	349.645	382.516	389.645	415.871
0.07	469.19	959.381	1068.33	1154.19	1096.1	1320.14	1324.14	1518.19			0.07	224.032	319.258	344.839	376.516	356.419	391.742	398.645	422
0.08	470.524	956.857	1052.95	1137.71	1083.48	1299.67	1310.9	1500.86			0.08	225.839	325.516	351.548	377.774	363.677	400.806	408	429.097
0.09	472.095	952.381	1033.9	1124.52	1073.48	1283.29	1299.05	1486.57			0.09	227.677	338.419	358.839	380.065	369	411.839	416.903	441.581
0.1	474.143	945.333	1020.62	1112	1063.24	1269.67	1288.86	1469.24			0.1	229.903	358.516	368.645	382.806	374.677	416.71	423.161	457
0.11	475.619	938.714	1008.67	1099.81	1055.9	1256	1279.76	1453.67			0.11	236.871	387.548	387.032	387.581	378.355	423.355	428.387	471.806
0.12	477.905	932.762	998.429	1089.33	1051	1244.48	1269.33	1442.19			0.12	247.29	426.677	414.548	396.355	383.419	429.323	431.645	486.29
0.13	481.571	927.619	990.286	1079.14	1038.52	1234.29	1261.86	1431.62			0.13	261.29	487.161	456.516	412.516	387.774	436.29	438.871	496.903
0.14	484.095	924.524	983.333	1068.38	1031.38	1224.62	1256.57	1418.71			0.14	281.742	581.645	521.935	440.226	395.452	444.645	456.871	502.806
0.15	486	919.19	975.905	1059.14	1024.86	1215.05	1247.67	1407.24			0.15	313.548	712.065	608.419	482.065	410.677	458.258	489.419	506.71
0.16	488.143	915.905	969.095	1050.86	1017.95	1205.76	1236.95	1394.52			0.16	359.677	903.516	730.323	546.806	437.581	483.516	541.516	517.29
0.17	488.143	916.048	964.571	1041.43	1009.76	1199.57	1227.33	1381.19			0.17	426.258	1166.32	908.742	650.452	475.645	521.258	626.032	536.355
0.18	489.429	920.714	962.048	1034.05	1003.67	1193.62	1217.62	1369.29			0.18	521.677	1517.19	1179.77	800.419	541.677	582.355	752.548	574.806
0.19	488.619	921.333	960.714	1028.9	999.381	1186.24	1210	1358.1			0.19	628.71	1887.9	1556.97	1021.42	643.097	676.194	935.194	635.032
0.2	487.048	917.19	956.619	1021.9	992.762	1177.19	1201.52	1347.81			0.2	731.935	2185.45	2061.64	1349.61	788	817.323	1190.61	737.258
0.21	485.619	916.238	949.81	1014.43	989.905	1170.05	1192.86	1335.33			0.21	811.774	2308.26	2644.55	1820	1000.26	1029	1593.64	882.323
0.22	484.286	915.19	942.476	1009.05	989.905	1162.9	1185.52	1324.76			0.22	852.452	2236.48	3083	2433.58	1307.81	1336.23	2183.48	1092.81
0.23	481.857	911.048	935.286	1002.29	985.19	1153.33	1177.38	1315.43			0.23	826.387	2001.26	3222.29	3121.1	1771.84	1782.55	3035.42	1394.07
0.24	479.905	905.667	926.476	995.095	986.048	1146.71	1173.81	1306.67			0.24	753.129	1686.52	3058.48	3656.77	2416.32	2424.1	4118.68	1832.23
0.25	480.286	897.952	916.143	990.19	987.476	1139.95	1175.29	1300			0.25	646.387	1391.45	2630.55	3799.19	3187.97	3252.81	5203.1	2467.16
0.26	479.571	889.81	906.571	985.762	987.429	1135.24	1180.1	1296.81			0.26	544.581	1123.19	2089.61	3563.94	3885.39	4037.9	5795.29	3447.84
0.27	476.333	878.667	898.333	981.619	983.143	1130.9	1191.71	1297.43			0.27	453.258	890.419	1581.52	3008.26	4228.26	4452.13	5723.1	4744.9
0.28	475.048	870.524	890.952	976.476	977.19	1126.81	1214.19	1303.95			0.28	384.032	700.355	1188.42	2335.29	4152.68	4422.74	5034.71	6102.84
0.29	472.143	860.81	883.905	969.952	969.857	1125.52	1247.81	1322.38			0.29	333.742	554.484	901.452	1739.58	3617.1	3933.61	3961.55	6911.52
0.3	467.762	847.857	876.714	963.905	967.095	1122.48	1288.38	1357.86			0.3	300.323	460	695.226	1290.87	2835.13	3138.19	2897.19	6925.74
0.31	462.714	836.905	872.524	958.286	963.857	1118.62	1333.29	1412.9			0.31	281.806	402.161	554.097	980.742	2103.87	2345.74	2028.74	6085.94
0.32	459.476	828.81	869.238	953.095	963.476	1120.81	1377.52	1484.76			0.32	271.226	360.484	459.355	761.581	1528.68	1716.36	1469.39	4671.1
0.33	458.095	823.238	864.333	948.714	966.619	1129.19	1415.52	1567			0.33	266.903	338.387	400.839	601.097	1114.19	1265.13	1090.97	3322.55
0.34	456.524	819.476	858.524	947.952	973.714	1139.95	1447.38	1653.67			0.34	269.774	325.161	369.194	496.452	843.419	953.419	833.355	2293.1
0.35	454.667	813.476	852.381	947.333	985.333	1156.24	1467.57	1728.67			0.35	273.806	314.806	348.258	428.323	657.839	731.968	654.29	1618.68
0.36	452.429	805.762	845.667	947.762	1001.67	1176.86	1478.19	1779.52			0.36	277.323	311.774	335.387	391.097	530.613	587.742	540.903	1179.03
0.37	451.857	797.667	838.095	953.143	1022.14	1197.43	1481.29	1804			0.37	278.29	306.645	327.452	369.645	454.032	496	473.129	903.032
0.38	451.476	788.905	834.333	963.762	1043.29	1218.76	1477.71	1808.1			0.38	276	301.645	323.161	357.258	407.806	438.581	437.968	706.742
0.39	449.714	783.143	830.952	977.667	1063.1	1234.48	1464.33	1793.76			0.39	266.258	295.645	318.226	348.258	382.258	404.613	419.323	580.29
0.4	450.381	778.333	827.19	998.333	1075.14	1242.71	1436.86	1763.14			0.4	258.581	288.097	309.323	341.516	373.548	386.161	409.645	510.387
0.41	450.81	775.095	826.762	1021.57	1077.81	1238.57	1395.86	1726.95			0.41	250.581	284.161	302.097	332.387	369.226	374.452	397.29	471.677
0.42	452.095	775.762	829.857	1045.33	1068.9	1216.43	1340.24	1681.05			0.42	245.452	281.226	294.839	320.968	367.226	367.097	385.516	454.871
0.43	456.905	777.667	835	1064.67	1042.1	1179.52	1273.57	1622.52			0.43	243.806	277.484	289.387	311.71	367.452	357.548	372	445.935
0.44	457.952	779.286	845.905	1072.05	1002.95	1132.05	1206.14	1553.1			0.44	241.484	275.935	287.258	304.548	342.742	346.161	359.387	437.839
0.45	457.857	786.952	861.286	1065.33	959.238	1078	1142.62	1473.67			0.45	240.419	274.258	286.29	297.839	326.194	335.387	349.065	424.774
0.46	458.524	797.333	879.762	1041.24	911.952	1023.71	1087.05	1387.05			0.46	242.677	273.968	287.452	293.677	317.968	325.548	341.387	407.935
0.47	460.286	806.381	897.143	1004	866.286	976.048	1039.05	1298.86			0.47	248.032	273.032	287.806	290.194	310.258	320.129	333.032	390.387
0.48	461.095	811.81	909.81	958.952	830.286	935.571	1001.05	1217.52			0.48	255.452	276	285.129	290.613	303.161	312.548	325.032	381.71
0.49	461.476	809.81	911.238	908.476	801.667	900.857	973.286	1145.38			0.49	268.484	281.129	283.677	296.226	297.387	308.194	322.774	377.968
0.5	459.286	801.667	899.81	862.333	779.429	877.476	958.429	1088.62			0.5	285.484	289.258	286.226	298.452	297.613	304.387	323.161	368
0.51	457.619	786.714	877.095	822.381	765.619	863.286	960.714	1050.57			0.51	312.226	302.194	287.548	300.29	298.613	303.903	326.71	358.935
0.52	456.905	768.286	845.143	792.333	761.429	863.095	992.19	1026.9			0.52	353.032	323.871	290.968	303.226	302.161	305.935	332.387	351.161
0.53	457	748.048	808.095	769.476	769.619	880.143	1070.62	1008.67			0.53	408.097	349.355	297.226	302.871	307.258	312.355	340.968	346.484
0.54	458	724.381	769.476	757.048	803.048	924.905	1237.81	1018.62			0.54	467.097	380	307.742	302.484	312.452	317.677	350.968	345.968
0.55	460.905	704.095	736.19	757.476	871	1017.62	1535.9	1063.19			0.55	526.484	405.806	319.032	307.032	317.613	323.839	361.452	351.839
0.56	467.571	691.381	708.429	766.524	1001.1	1197.86	2011.71	1163.9			0.56	561.452	421.065	336.484	314.774	320.806	330.968	371.129	361.032
0.57	473.333	683.952	686.381	798.81	1253.38	1514.81	2700.76	1357.33			0.57	566.935	413.742	350.645	323.097	325.581	334.581	379.065	372.613
0.58	480.19	682.095	671.286	867.667	1644.67	2010.76	3593.29	1718.9			0.58	536.355	392.516	356.323	332.516	331.935	337.71	383.161	387.645
0.59	489.476	683.857	664.619	999.19	2208.52	2712.91	4644.43	2255.71			0.59	483.387	363.677	350.355	337.097	340.839	346.806	389.516	398.935
0.6	499.524	691.095	667.952	1226.57	2959.09	3607	5706.76	3028.33			0.6	421.355	333.419	334.968	333.032	348.226	352.355	393.032	406.935
0.61	517.619	708.524	684.667	1584.71	3857.14	4615.67	6567.24	4007.05			0.61	367.097	305.871	311.774	324.194	349.323	358.065	383.548	414.355
0.62	542.571	738.286	721.952	2123.62	4780.24	5599.76	7078.05	5126			0.62	323.548	283.323	291.065	308.323	346.645	358.355	368.903	417.903
0.63	577	789.905	788.571	2863.43	5517.05	6329.05	7151.52	6197.67			0.63	288.742	266.935	273.161	290.903	337.355	346.645	347.581	418
0.64	619.286	872.571	900.905	3731.86	5956.19	6672.57	6796.38	6991.62			0.64	265.226	254.258	257.645	275.806	320.226	333.258	324.871	409.968
0.65	670.524	1008.43	1096.05	4664.14	6027.33	6603.9	6015.57	7385.1			0.65	248.484	246.129	248.71	264.097	301.677	313.032	305.161	390.871
0.66	729.476	1225.86	1410.14	5467.81	5702.62	6138.76	4939.57	7310			0.66	238.516	240.968	244.129	255.71	283.129	297.032	290.129	367.065
0.67	778.238	1531	1872.48	6029.33	5028.38	5315.71	3807.43	6790			0.67	232.935	242.516	237.903	249.677	270.032	283.323	279.935	341.226
0.68	818.143	1919.05	2485.43	6230.1	4078.29	4249.67	2780.48	5884.05			0.68	229.258	240.903	233.839	244.258	261.129	271.161	273.387	322.839
0.69	843.857	2362.71	3211.57	6030.48	3112.43	3201.62	1934.48	4740.14			0.69	228.774	235.516	232.161	241.452	254	263.484	270.226	305.516
0.7	839.143	2795.14	3953.09	5469.33	2249.76	2294.81	1307	3596.95			0.7	229.806	234.29	232.226	239.065	249.29	259.032	267.645	294.097
0.71	815.714	3127.67	4565.81	4610.76	1556.57	1585.14	887.714	2601.14			0.71	233.452	234.968	232.71	237.677	245.129	255.613	266.774	288.065
0.72	787.143	3309.29	4945.76	3673.95	1053.67	1074.33	624.048	1797.76			0.72	241.194	237.419	233.548	237.516	242.161	251.774	265.452	284.581
0.73	765.952	3306.24	5016.52	2776.76	733.81	738.476	466.952	1206.76			0.73	249.484	241.806	233.29	238.645	240.387	250.387	264.323	280.548
0.74	772.381	3109.86	4764.24	2006	536	539.905	381.333	808.381			0.74	264.645	251.71	235.968	237.613	240.097	249.742	263.774	277.452
0.75	838.476	2748.62	4228.57	1416.9	424.286	432.476	337.524	572.762			0.75	282.194	260.935	240.226	240.645	241.935	247.355	262.806	279.161
0.76	836.571	2288.57	3495.81	997.048	368.81	376.571	315.619	442.19			0.76	305.097	269.71	246.806	242.677	240.677	247.871	265.032	276.935
0.77	808.952	1818	2710.67	722.476	340.048	348.048	304.571	372.286			0.77	331.323	279	253.968	246.097	242.032	249.613	266.903	276.581
0.78	760.762	1408.86	2005.76	551.81	326.048	334.286	300.238	335.048			0.78	349.516	286.355	261.032	251.065	245.097	252.484	273.774	275.677
0.79	733.095	1081.38	1440.43	459.524	318.905	327.476	300.714	315.714			0.79	358.387	289.742	266.806	256.032	248.839	256.29	280.452	279.452
0.8	649.095	847.667	1025.62	406.952	315.857	324.476	305.524	308.19			0.8	354.613	298.29	270.871	260.613	254.968	261.484	290.194	281.323
0.81	589.714	700.381	751.143	376.952	315.571	326.19	314.619	306.143			0.81	342.032	271.677	270.258	268	260.581	268.871	299.452	288.194
0.82	586.667	615.81	582.952	363.095	320.095	332.238	326.429	308.333			0.82	318.903	259.452	264.097	269.871	266.581	276.677	305.452	296.387
0.83	585.905	569.476	494.381	356.048	326.857	340.81	341.667	315.619			0.83	287.903	252.194	257.065	267.839	270.161	282.355	308.065	306.29
0.84	580.714	544.048	449.571	354.048	338.143	353.952	361.476	327.238			0.84	266.581	243.677	248.484	264.742	274.29	282.871	304.71	317.581
0.85	570.333	529.81	426	356.476	351.286	370.571	380.857	342.143			0.85	249.839	239.839	241.194	257.935	273.065	282.968	295.323	330.258
0.86	569.857	522.571	414.524	364.143	366.381	387.524	396.571	360.048			0.86	237.935	236.581	235.677	253.548	268.935	278.742	285.097	335.161
0.87	569.333	519.857	409.333	375.476	381.857	403.571	407.286	382.095			0.87	229.258	233.548	232.806	248.903	262.581	272.452	275.032	328.097
0.88	575.238	520.571	407.857	389.571	395.19	418.81	412.381	403.333			0.88	223.484	233.226	230.613	245.323	253.871	264.129	266.645	317.774
0.89	579.333	522.381	408.571	406.619	407.762	430.714	411.81	420.667			0.89	219.516	235.097	231.742	243.71	249.903	258.097	260.161	304.516
0.9	583.048	526	412.286	423.143	412.762	435.81	405.524	429.619			0.9	213.742	236.516	232.194	244.258	243.806	253.161	257.032	293.387
0.91	593.81	530.476	419.762	438.619	413.524	432.667	393.667	433.048			0.91	212.355	237.774	232.903	249.839	239.742	250.871	254	284.097
0.92	606	538.81	430.095	451.857	408.524	425.762	376.857	428.286			0.92	212.29	238.548	236.968	259.194	236.032	249.452	253.194	275.677
0.93	605.667	549.952	442.81	462	400.524	412.286	356.381	416.524			0.93	212.032	237.903	236.935	271.355	234.161	247.742	252.968	272.839
0.94	607	562.286	458.476	466.476	387.333	396.476	334.857	400.429			0.94	210.097	230.097	238.613	296.839	232.774	243.871	251.484	266.806
0.95	612.619	577.19	474.714	465.333	370.048	377.333	314.619	380.571			0.95	210.097	227.032	237.355	377.871	233.355	244.097	251.097	263.839
0.96	616.81	593.238	490.381	457.667	350.81	356.238	296.571	357.667			0.96	209.065	222.968	236.516	384.871	235.355	242.871	249.903	262.29
0.97	615.952	611.048	504.667	445.905	331.381	335.762	280.667	335.619			0.97	208.258	219.258	234.097	315.774	237.839	243.839	253.258	262.065
0.98	613.048	628.286	515.905	428.905	312.524	316.524	267.238	315.429			0.98	209.581	218.806	229.032	281.258	240.806	244.484	256.097	261.161
0.99	608.143	639.762	522.381	408.095	295.381	300.714	257.095	296.238			0.99	210.839	217.903	226.903	273.581	242.806	247.677	260.516	262.258
1	599.524	644.429	522.81	386.286	282.619	288.333	250.095	279.476			1	211.677	218.839	224.774	266.581	248.484	249.871	262.419	263.581
1.01	588	640.571	518	363.81	272.095	277.905	245.048	267.714			1.01	213.419	220.29	222.581	259.839	250.323	252.484	266.871	263.935
1.02	575.381	627.429	505.476	342.857	265.571	269.571	240.762	257.952			1.02	214.806	222.935	223.613	254.871	250.806	256.968	272.613	268.452
1.03	563.429	604.714	485.81	325.143	259.381	265.333	237.81	250.81			1.03	215.968	223.774	226.161	249.71	252.484	257.839	274.839	273.742
1.04	549.524	573	461.429	310.667	256.143	261.381	235.667	246.857			1.04	218.452	222.839	226.097	244.613	255.355	259.161	279.903	279.581
1.05	537.857	536.762	433.81	299.571	254.19	258.81	235.762	243.429			1.05	217.71	220.613	231.29	242.968	255.484	262.097	284.258	287.645
1.06	524.524	501.619	407.095	293.286	253.429	258.286	236.524	239.238			1.06	216.548	217.871	231.194	242.065	257.742	264.645	286.161	296
1.07	513.095	470.476	383.714	288.095	253.667	258	238.524	237.476			1.07	214.774	215.71	229.677	241.516	257.903	266.677	285.806	296.581
1.08	504.667	444	363.952	285.476	255.19	259.571	241	237.238			1.08	213.065	213.968	226.355	240.419	257.677	266.129	284.645	297.419
1.09	497.619	423.762	348.143	283.905	259.524	262.857	245.952	237.905			1.09	212.323	212.161	223.032	239.581	259.516	265.742	279.419	299.935
1.1	490.762	410.81	338.476	283.667	266.905	268.429	254.619	240.095			1.1	213.871	209.871	219.935	234.871	260.742	263.323	271.452	301.903
1.11	489.286	402.333	331.333	286.238	275.429	278.048	265.524	243.571			1.11	216.677	207.968	216.097	230.806	255.355	258.387	263.194	300.742
1.12	493.048	397.476	325.619	290.524	289.286	291.048	277.762	248.429			1.12	219.742	207.194	213.323	228.968	251.903	251.839	254.613	297.323
1.13	501.381	396.905	323.19	298.048	307.952	306.857	291.048	255.857			1.13	216.677	207.871	212.323	225.387	248.935	247.935	249.065	288.387
1.14	516.524	400.619	324	311.714	328.667	325.619	303.048	267.952			1.14	210.71	206.258	211.935	221.871	240.548	241.258	244.355	275.806
1.15	538.381	408.714	326.952	329.143	350.238	343.762	310.095	279.476			1.15	208.161	206.29	208.903	220.161	234	235.161	240.71	266.29
1.16	567.19	420.81	333.524	354.429	370.286	358.619	311.333	290.381			1.16	203.677	205.742	210.452	218.452	230.71	232.484	238.194	259.613
1.17	603.143	443.095	343.905	383.048	381.762	367.619	306.81	300.762			1.17	204.29	205.645	210.097	217.194	229.516	232.097	238.355	253.484
1.18	641.286	475.571	361.905	415.905	383.381	367.429	296.619	306.429			1.18	203.839	205.387	209.613	215.516	227.806	230.548	238.516	248.71
1.19	676.952	520.19	388.048	444.19	375.714	357.381	283.429	306.143			1.19	203	205.194	209.032	214.613	225.903	227.613	238.645	247.484
1.2	705.095	581.905	423.667	461.857	357.524	339.952	269.381	301.333			1.2	201.839	205.355	209.323	213.065	223.484	227.194	240.613	248.258
1.21	718.619	661	469.667	466	333.762	318.143	255.571	290.952			1.21	202.516	205.677	210.613	214.452	220.935	226.839	242.194	248.355
1.22	720.667	743.952	521.143	457.429	306.857	295.429	243.381	277.714			1.22	200.032	206.161	208.194	215.29	220.129	226.161	242.032	248.71
1.23	714.238	822.286	571.524	434.619	282.524	275.571	233.667	263.286			1.23	199.194	207.516	209.452	216.839	219.935	225.387	242.097	250.452
1.24	697.952	881.905	612.333	402.905	262.857	259.286	225.143	249.524			1.24	200.516	205.935	208.871	220.29	220.194	224.29	239.968	254.387
1.25	675.81	906.476	632.571	369	246.905	247.048	219.476	239.857			1.25	199.613	206.323	209.258	223.903	219.581	223.097	238.226	254.613
1.26	649.762	886.714	627.381	334	237	238.952	216.19	230.952			1.26	199.387	206.419	210.516	229.419	218.323	222.097	237.677	252.613
1.27	621.857	827.81	597.857	305.19	229.286	234.048	214.714	224.143			1.27	198.29	206.097	209.226	228.419	219.097	222.516	237.839	250.903
1.28	592.571	743.19	547.81	282.143	226.905	230.952	214.524	220.667			1.28	198.742	206.581	208.613	224.645	221.065	222.258	237.355	249.484
1.29	559.857	644.571	487.619	265.714	224.905	229.286	213.952	218.905			1.29	200.065	207.613	209.29	220.516	219.968	221.806	234.903	244.677
1.3	524.762	546.286	427.381	252.905	223.762	228.714	214	216.81			1.3	201.226	208.194	211.065	220.097	221.032	223	233.839	242.161
1.31	488.429	462.619	373.714	245.429	223.857	228.762	215.619	216.952			1.31	201.194	210.387	212.548	219.935	222.129	222.839	234.516	237.903
1.32	454.571	400.762	332.429	242	224.286	229.333	216.905	217.095			1.32	201.903	212.516	214.032	221.935	221.903	224.129	234.516	238.548
1.33	425.524	355.333	302.905	239.667	223.667	230	218.524	217.048			1.33	204.903	214.161	214.516	220.226	221.742	224.065	235.548	237.613
1.34	403.381	323.476	282.905	238.667	225.333	230.048	220.238	217.762			1.34	205.71	214.387	216.903	219.065	220.516	224.548	239.29	237.871
1.35	385.667	304.429	269.762	239.333	227.048	231.619	221.81	219.048			1.35	205.581	215.29	217.484	220.258	218.645	225.387	240.355	240.613
1.36	373.619	293.095	262.905	240.286	229.095	233.429	224.571	220.81			1.36	206.903	214.774	219.71	222.548	220	227.29	241.935	241.903
1.37	364.095	286.238	259.81	241.429	229.619	235.905	228.619	222.667			1.37	206.387	213.742	218.548	223.774	223.484	229.677	241.097	246.484
1.38	357.286	282.667	258.048	243	229.714	238.048	231	224.667			1.38	207.968	211.613	219.452	223.516	226.323	229.258	241.097	249.516
1.39	353.143	281.524	256.857	243.571	232.381	240.143	232.905	227.857			1.39	206.742	211.032	218.452	225.258	227.097	230.516	240.613	251
1.4	351.048	281.048	256.048	246.333	234.143	243.143	235.571	231.667			1.4	205.581	212.355	216.935	225.129	227.774	232.419	241.065	253.323
1.41	349.143	280.095	255.952	247.524	235.714	245.619	238.476	234.857			1.41	207	211.871	215.161	223.29	228.419	231.968	239	255.581
1.42	348.095	280	257.238	249.571	237.286	246.143	239.667	238			1.42	208.097	208.645	214.323	220.774	226.742	231.581	237.29	254.774
1.43	349	280.762	260	251.81	238.524	246.429	239.762	240.143			1.43	209.806	206.581	214.226	220.065	225.935	230.129	236.065	254.129
1.44	348.333	282.762	262.095	253.19	237.905	246.714	239.238	241.476			1.44	213.839	204.806	211.645	218.903	225.548	229.968	233.806	252.29
1.45	348.81	284.429	263.19	253.762	237.524	246.762	238.381	242.381			1.45	215.129	203.226	211.968	216.774	222.968	228.548	231.806	248.774
1.46	348.429	285.857	264.571	254.619	235.762	245.333	238.19	242.095			1.46	214.194	203.516	211.645	214.065	220.839	227.613	230.871	250.903
1.47	347.667	287.238	266.667	252.667	234.667	244.19	237.333	242.048			1.47	213.903	203.258	210.806	214.903	218.871	225.742	232.161	250.323
1.48	345.333	288	267.19	251.381	232.571	243.381	236.619	242			1.48	214.355	202.774	209.452	213.161	218.581	222.419	227.548	255.419
1.49	343.286	287.952	267.905	250.095	232.381	242.667	235.857	240.857			1.49	215.871	202.258	209.613	213.903	217.355	220.774	227	242.161
1.5	340.619	287.905	268.667	247	231.524	240.905	233.952	240.048			1.5	215.097	201.484	209.903	214.387	217.194	221.097	226.613	239.677
1.51	336.714	285.857	267.571	245.19	229.952	239.048	232.762	239.381			1.51	213.935	202.323	207.226	214.871	215.645	219.677	224.548	238.581
1.52	333.048	282.524	265.524	242.238	228.143	238.524	232.81	239.333			1.52	212.677	205	207.871	215.129	215.419	220.29	223	237.355
1.53	329.524	279.238	262.81	239.952	227.238	235.857	233.333	239.286			1.53	212.29	203.516	208.452	214.774	216.065	219.29	224.258	235.548
1.54	324.952	275.048	259.667	237.667	225.667	235.667	232.714	239.667			1.54	211.548	204.065	207.581	212.484	216.548	219.645	224.161	234.839
1.55	320.714	269.667	255.048	235.524	223.571	235.19	231.81	238.762			1.55	210.645	205.774	208.484	212.419	217.129	219.032	223.968	234.677
1.56	316.143	264.048	250.905	234.476	223.762	234.429	230.81	237			1.56	210.065	205.968	208.387	214.871	219.258	218.839	224.806	235.032
1.57	312.905	260.238	247.952	233.476	223.952	233.571	230.286	235.762			1.57	211.71	207.806	208.935	214.516	220.742	220.194	225.258	236.065
1.58	310.857	255.476	245.952	232.143	224.571	233.429	230.238	234.952			1.58	212.677	207.774	209.387	212.452	224.161	221.613	226.387	234.226
1.59	307.571	251.429	242.952	230.857	224.048	233.19	230.857	235			1.59	215.903	206.613	209	212.452	229.645	222.097	227.645	234.774
1.6	304.667	247.619	240.333	230.095	223.381	233.905	230.524	234.667			1.6	215.806	206.613	209.774	213.032	233.484	222.742	227.677	235.839
1.61	301.524	245.524	238.571	231.19	224.571	234.143	232.143	235.381			1.61	216	208.258	211.226	211.968	239.355	221.903	228.903	234.871
1.62	300.429	243.667	236.476	231.571	226.714	235.333	234.333	236.952			1.62	219.871	208.387	212.806	212.645	272.29	222.677	229.484	235.355
1.63	301.476	242.524	235.238	233.143	228.762	237.952	236.19	237.429			1.63	223.419	211.387	212.548	214	256.032	222.968	229.645	237.129
1.64	302.286	242.333	235.048	235.238	231.095	240.762	238.238	237.857			1.64	228.935	213.516	212.387	214.516	234.71	222.194	229.29	238.097
1.65	303.952	243.333	235.238	238.619	234.429	243.286	239.762	239			1.65	237.419	216.516	213.742	214.71	234.903	220.065	230.032	237.742
1.66	305.762	245.667	236.429	242.429	237.81	245.048	241.143	240.571			1.66	246.581	221.935	214.774	215.903	236.581	220.194	228.516	237.871
1.67	308.81	247.81	238.619	245.381	239.857	246.762	241.143	243.048			1.67	261.935	227.742	217.516	218.065	236.71	222.548	229.323	236.452
1.68	311.286	252.095	242.143	250.429	240.286	247.524	239.667	245.19			1.68	280.258	235.774	218.161	219.806	238.677	223.419	230.903	237.452
1.69	314.952	259.143	246.762	253.238	239.476	246.571	237.048	245.714			1.69	303.484	243.806	221.323	222.129	238.516	223.032	232.065	237.484
1.7	317.048	266.81	250.667	253.905	236.333	243.048	232.905	245.143			1.7	328.839	253.161	226.774	225.355	239.613	226.065	236.258	237.065
1.71	316.476	273.952	255.476	253.619	231.429	238.714	228.571	243.81			1.71	351.258	261.839	233.516	228.613	242.323	229.903	241.903	238.742
1.72	313.333	281	261.81	250.19	225.952	233.524	223.81	240.81			1.72	367.226	267.742	242.194	232.839	245.968	232.903	246.613	242.677
1.73	309	286.095	266.333	246	220.381	227.476	219.048	237.286			1.73	368.548	268.645	248.484	239.355	248.839	237.194	254.419	246
1.74	305.19	289.619	269.571	240.571	214.19	221.81	215.19	232.81			1.74	357.871	265.323	253.387	242.548	251.548	240.452	261.71	250.323
1.75	299.381	290.238	269.476	234.476	208.19	216.714	211.095	227.762			1.75	337.935	256.806	257.355	248.194	256.194	246.581	267.935	257.581
1.76	292.762	285	266.381	227.571	202.905	212.81	207.571	222.524			1.76	312.742	248.484	257.129	251.452	259.645	253.194	273	264.355
1.77	286.333	275.571	260	220.714	198.952	208.905	204.524	218.429			1.77	285.613	241.613	255.935	252.871	260.258	258.935	274.677	274.097
1.78	277.333	264.19	251.286	214.429	195	204.476	201.905	213.952			1.78	262.581	234.484	251.161	251.355	264.129	264.29	272.613	281.323
1.79	266.952	251.143	242.143	209.429	191.81	199.857	199.857	210.619			1.79	246.452	224.516	243.387	248.645	261.484	265.548	269.613	284.484
1.8	256.81	238.762	232.905	204.19	189.095	196.714	198.048	206.667			1.8	234.645	219.419	236.613	244.968	256.194	261.548	263.871	284.71
1.81	246.429	227.905	224.571	199.667	188.048	195.571	197.286	204.095			1.81	225.806	215.097	230.839	240.032	249.677	258.226	253.774	279
1.82	234.571	219.048	216.952	195.619	187.333	194.619	196.524	203.286			1.82	220.419	211.613	225.613	233.839	243.032	253.355	246.71	274.355
1.83	226.619	210.714	209.619	193.286	185.857	193.524	196.048	201.048			1.83	217.677	207.839	223.581	232.839	236.581	247.194	241.581	267.065
1.84	218.286	202.476	203.571	190.571	184.571	192.714	195.429	199.476			1.84	219.548	207.258	219.355	232.065	232.613	240.613	236.677	260.226
1.85	210.857	196.381	199.286	188.81	183.905	193.333	195.333	198.381			1.85	224.774	206.774	216.258	231.677	230.226	240.065	235.161	254.323
1.86	205.857	191.143	195.476	187.476	184.048	193	195.429	197.857			1.86	235.226	204.161	213.774	237.484	225.097	236.452	232.742	249.323
1.87	202.048	189.143	191.095	185.81	184.095	192.048	195.19	197.857			1.87	229.097	203.903	212.355	250.194	224.387	231.387	231.29	243.645
1.88	199.19	186.048	188	184.571	183.19	192.19	194.667	198			1.88	224.065	204.742	211.258	256.871	224.323	229.161	231.968	240.387
1.89	196.81	184.286	186.81	186.048	184.143	192.381	194.857	198.333			1.89	224.484	205.774	211.387	241.323	225.71	227.419	231.581	238.742
1.9	195.714	182.905	185.571	186	183.905	192.524	195.143	198.571			1.9	224.097	206.097	210.032	232.742	226.129	228.742	233.032	236.677
1.91	196.333	183.286	184.571	185.429	184.81	193.381	194.81	197.952			1.91	220.484	205.774	209.742	231.839	227.968	229.935	234.774	237.355
1.92	197.762	184	183.429	186.143	185.238	193.381	194.714	197.048			1.92	217.129	206.742	209.323	227.968	229.065	230.871	238.355	237.677
1.93	198.667	184.714	183.381	186.857	186.333	193.476	195.238	196.905			1.93	214.194	205.258	211.935	225.29	228.968	233.871	241.645	239.194
1.94	199.333	185.619	183.762	188.19	186.524	194	196.238	197.714			1.94	209.839	204.226	212.226	224	229.677	234.323	245.806	242
1.95	199.476	187	184.476	188.429	187.952	194.857	198.905	198.095			1.95	208.452	203.032	212.581	220.452	232.129	236.613	247.258	243.032
1.96	199.143	188.095	186.048	189.381	190	196.143	202.524	199.381			1.96	206.129	201.677	213.032	218.129	229.903	236.903	248.71	246.806
1.97	198.952	189.571	186.429	190.381	191.952	199.81	206.905	200.762			1.97	204.903	201.097	213.032	217.452	227.871	236.871	249.935	253.032
1.98	198.19	190.619	186.429	192.048	195.857	203.952	213.143	203.429			1.98	204.065	200.774	210.935	217.419	226.161	236.968	249.839	254.677
1.99	198.476	190.714	187.524	194.762	199.476	209.19	220.333	206.571			1.99	202.452	199.194	210.581	216.839	224.581	235.871	249.903	256.968
2	198.429	191.667	188.333	197.095	205.238	215.667	229.048	211.429			2	203.645	200.645	209	216.323	222.323	234.452	248	258.968
2.01	199.81	192.333	189.714	201.571	211.81	222.381	238.762	217.143			2.01	202.258	200.935	208.032	216.097	221.774	232.258	244.935	260.032
2.02	201.095	192.857	191.143	206.143	220.095	230.381	249.381	226.476			2.02	201.129	202.935	207.484	218.032	220.419	228	240.161	260.484
2.03	201.19	193.81	192.667	211.238	228.429	239.333	259.238	236.952			2.03	201.484	203.419	205.903	219.516	220.355	227.871	237.516	260.452
2.04	201.857	195.19	195.571	218.524	236.476	247.571	265.429	248.286			2.04	202.774	203.065	206.613	219.484	220.548	226.645	235.194	259.194
2.05	203.714	198.143	198.524	227.571	242	255	269.762	258.429			2.05	202.355	203.839	205.323	218.677	220.226	225.742	235.484	256.065
2.06	206.286	202.857	202.667	235.714	247.19	260.714	271.476	269.048			2.06	204.935	204.742	207.839	218.29	222.29	225.742	235.032	252.323
2.07	208.952	207.905	208.429	242.429	249.571	263.619	270.524	277.143			2.07	207.355	206.774	207.742	217.387	224.871	227.452	235.935	248.323
2.08	210.238	213.524	215.429	248.524	249.81	263.19	266.048	281.762			2.08	209.29	209.71	210.452	218.968	223.871	228.484	235.903	244.645
2.09	210.619	219.381	222.619	253.19	246.857	259.667	258.762	282.19			2.09	209.516	211.806	211.097	218.71	223.032	230	237.677	241.097
2.1	211.19	224.048	228.667	254.429	241.619	256.429	251.429	280.381			2.1	212.871	212.129	213.065	219.935	224.71	231.484	238.935	242.29
2.11	212.333	228.476	235.19	253.667	235.286	251.095	243.857	275.571			2.11	212.387	214.194	215.774	220.355	225.323	232.742	242.323	243.839
2.12	213.524	232.429	241.571	250.095	229.19	243	236.762	268.095			2.12	210.613	214.452	219.258	223.871	225.387	234.032	245.29	244.71
2.13	213.952	235	245.333	245	223.238	236.381	231.143	260.524			2.13	209.645	211.452	220.484	226.839	225.129	234.677	247.065	246
2.14	213.286	235.571	246.429	238.619	218.429	231.619	227.571	252.095			2.14	207.774	210.516	222.258	230.871	226.677	233.968	246.968	247.613
2.15	211.619	234.571	245.048	232.19	214.619	227	223.952	243.476			2.15	205.258	209.323	221.581	232.806	229.065	235.903	244.645	251.258
2.16	211.429	230.667	241.048	227.048	211.19	222.476	221.286	237.571			2.16	202.742	207.968	218.065	231.355	230.452	237.548	243.065	255.065
2.17	211.333	225.905	235.952	222.762	208.476	218.429	219.238	232.762			2.17	201.516	206.645	215	230.935	231.065	238.129	239.71	254.71
2.18	211.571	221.048	230.619	217.048	205.333	216.429	218	229.762			2.18	199.645	205.548	213.194	228	229.903	238.548	237.419	253
2.19	210.714	217.286	224.619	214.381	203.143	215.238	216.429	226.619			2.19	199.258	206.161	212.065	225.258	228.032	235.065	234.645	251.613
2.2	209.905	213.238	219.476	211.857	201.762	213.619	214.619	224.857			2.2	199.323	206.645	210.613	222.484	227.516	231.387	232.871	247.903
2.21	210.714	209.857	214.857	210.238	200.571	212.81	213.286	222.81			2.21	198.839	206.097	209.032	219.935	225.903	228.29	231.71	245.097
2.22	210.524	207.381	211.381	207.333	199.429	211.571	212.238	220.286			2.22	196.452	206.581	208.484	217.774	223.806	227.323	230.484	242.323
2.23	209.952	205.952	208.667	206.095	198.381	209.714	211.143	218.714			2.23	197.742	206.194	207.387	214.903	222.548	226.097	229.839	240.323
2.24	209.238	205	206.571	204.286	197.048	207.905	210.333	217.286			2.24	198.806	206.097	207.645	215.581	220.839	225.387	230.387	238.355
2.25	206.619	203.714	205.476	202.667	195.619	207.524	209.095	216.762			2.25	198.903	205.516	207.581	214.452	219.645	224.161	229.71	236.935
2.26	205.19	202.476	204.429	201	194.048	206.476	207.571	215.19			2.26	199.935	205.774	208.935	214.677	218.355	224.194	227.839	235.613
2.27	203.81	200.857	202.857	198.905	193.095	205.762	206.286	213.381			2.27	201.323	206.71	207.903	214.484	217.935	223.355	226.516	234.419
2.28	201.81	199.524	200.714	198.524	192.762	204.714	206.048	211.857			2.28	201.645	205.71	207	215.419	217.613	220.968	226.065	236.419
2.29	199.429	197.429	199.143	197	192.857	203.857	205.714	210.952			2.29	199.129	205.839	208.161	213.29	214.968	220.968	225.452	238.613
2.3	197.762	194.905	197.143	196.238	192.524	204.524	205.857	209.857			2.3	197.677	205.968	207.032	213.935	214.968	220.484	225.839	236.484
2.31	196.048	193.286	194.857	195.619	192.667	205.048	206.476	209.048			2.31	197.194	203.484	206.645	214.194	214.71	220.677	225.742	235.194
2.32	195.048	190.762	192.381	195.667	194	206.095	208.286	207.905			2.32	196.774	202.097	204.419	214.258	214.258	220.871	225.516	234
2.33	194.238	189.429	191.286	196.762	196.048	207.81	211.286	207.571			2.33	195.742	202.226	204.129	216.194	213.323	220.032	226.419	234
2.34	192.19	188.81	189.762	197.429	199.286	210.429	216.905	210.095			2.34	196.806	203.032	204.129	215.903	215.032	219.484	226.516	233.581
2.35	191	187.81	189.571	200.238	203.571	215.095	225.429	213.238			2.35	196.581	203.677	203.871	215.032	216.29	219.806	224.903	234.258
2.36	191	188.095	189.429	203.762	210.524	224.048	236.857	217.333			2.36	196.742	202.677	204.935	216.258	217.129	219.742	225.581	233.484
2.37	191.857	189.476	189.857	208.762	218.857	234.238	251.238	223.19			2.37	196.323	203.742	205.742	214.419	218.355	220.774	226.032	231.548
2.38	192.619	190.857	192.333	214.429	230.524	248.429	270.095	232.476			2.38	198.774	204	204.968	214.387	217.419	223.968	226.226	231.097
2.39	194.524	193.238	194.619	223.81	245.857	265.714	292.333	245.524			2.39	197.419	204.806	206.613	212.032	218.258	225.419	226.935	231.71
2.4	197.238	196	197.857	236.571	262.857	284.952	314.143	261.762			2.4	197.935	205.871	205.645	211.484	218.903	225.258	227.968	232.548
2.41	201.524	199.952	203.333	252.857	283.048	305.667	334.476	285.381			2.41	197.968	204.484	205.774	212.226	217.871	224.742	229.323	231.226
2.42	206.238	205.19	209.571	271.429	300.286	326.952	349.333	308.857			2.42	199.129	203.871	207.677	212.742	217.548	225.129	231.452	232
2.43	212.048	212.19	216.714	291.81	314	342.429	356.952	332.381			2.43	198.935	203.677	207.806	212.935	218.129	225.613	229.871	233.226
2.44	218.286	223.238	227.381	311.095	322.19	352.714	356	354.048			2.44	199.903	205.839	207.484	213.677	218.129	225.032	230.161	235.774
2.45	224.333	236.952	242.762	326.857	323.381	353.286	347.19	369.81			2.45	201.129	206.484	208.742	213.387	217.903	224.258	232.516	237.903
2.46	229.81	251.714	261.095	336.81	318.571	344.238	331.095	378.857			2.46	201.258	206.968	210.097	214	217.452	223.774	233.129	238.419
2.47	235.143	267.476	280	340.571	307.19	329.143	310.905	377.333			2.47	203.161	207.71	210.871	214.839	218.065	223.097	231.161	238.935
2.48	239.714	281.476	298.667	338.429	291.143	308.81	291.619	366.667			2.48	204.71	210.419	212.806	216.323	219.484	223.129	232.839	241.194
2.49	239.857	293.952	314.81	329	273.905	288.095	271.667	348.857			2.49	207.194	212.258	213.097	218.71	220.226	223.581	231.71	240.387
2.5	239.238	301.571	324.19	314.048	257.381	268.762	253.19	325.857			2.5	209.097	212.903	216.548	220.161	222.839	224.871	233.355	241.065
2.51	239.238	303	326.905	296.667	241.762	251.857	239	301.143			2.51	209.387	213.032	217.806	220.935	223.226	226.258	235.677	241.194
2.52	239.952	299.143	322.714	275.429	229.571	238.762	228.762	279.048			2.52	208.71	214.484	219.194	225.484	225.226	228.419	238.742	242
2.53	240.81	290.333	311.619	256.476	221.095	229.333	221.667	258.429			2.53	208.71	213.871	221.032	230	228.677	230.613	242.161	243.774
2.54	238.095	276.619	294.905	241.095	214.524	223.286	218.905	242.238			2.54	208.774	213.323	221.677	232.71	231.548	236.484	244.613	246.032
2.55	231.667	261.762	276.571	229.381	211.095	219.381	218.286	231.286			2.55	205.839	211.161	220.516	235.581	235.194	240.097	246.774	250.581
2.56	226.381	246.476	258.476	222.714	209.571	217.143	219.095	225.048			2.56	204.839	208.065	218.226	235.194	238.226	241.129	248.194	252.194
2.57	220.619	233.429	242	216.381	209.048	215.19	220.333	221.048			2.57	205.29	206.645	217.129	233.581	239.871	244.29	247.613	252.806
2.58	216.286	222.762	229.381	211.571	208.095	215.048	222.667	218.952			2.58	204.258	205.419	213.71	228.613	238.742	243	244.226	253.516
2.59	211.095	214.81	220.381	208.476	207.476	216.048	223.524	219.095			2.59	205.226	205.097	212	226.097	236.581	243.226	244.097	254.323
2.6	206.048	209.19	213.143	206.476	207.476	216.667	223.619	219.238			2.6	208.452	204.484	210.097	222.226	235.194	241.903	243.097	255.29
2.61	202.619	203.905	207.667	206.143	207.952	217.048	224.238	219.905			2.61	208.29	203.484	209.742	220.323	230.484	238.258	241.387	253.516
2.62	199	200	204.143	204.286	207.286	218.476	225.667	221.143			2.62	207.419	204.871	208.387	216	227.613	233.323	238.839	253.774
2.63	195	197.429	201.952	203.667	208.19	219.762	227.524	223.524			2.63	207.194	202.323	209.258	215.613	222.968	229.839	237.323	252.71
2.64	192.714	195	199.429	203.905	208.667	219.81	228.143	225.857			2.64	205.065	201.839	210.161	215.355	219.871	227.645	234.065	250.323
2.65	190.81	193.19	197.667	202.714	209.381	220.476	227.667	227.429			2.65	202.645	201.613	211.226	217.452	220.226	227.806	232.484	249.129
2.66	189.476	192.048	196.619	203.048	209.476	220.81	225.952	228.095			2.66	204.032	200.903	210.065	216.871	218.226	226.677	231.516	248.032
2.67	187.762	191.476	195.762	203.286	208.19	221.143	223.429	228.619			2.67	203.839	200.484	211.613	216.71	216.742	225.065	230.677	245.677
2.68	185.905	190.667	194.857	204.619	207.81	221.905	221.19	229.143			2.68	202.806	201.065	210.484	216.387	216.903	223.548	230.194	242.871
2.69	185	190.667	194.667	205.905	206.048	222.476	220.667	228.381			2.69	202.419	200.806	208.71	217.613	218.258	223.742	230.903	240.645
2.7	183.095	191.81	194.524	206.143	206.952	222.095	220.667	227.286			2.7	204.484	200.452	209.548	215.903	219.226	224.194	228.968	240
2.71	182.333	192.19	194.905	207.048	209.095	222.714	220.905	227			2.71	204.29	199.871	207.161	213.613	221.129	224.839	231.065	238.935
2.72	182.143	192.81	194.667	208.619	211.429	224.286	223.381	226.905			2.72	203.935	200.226	206.29	213.387	220.419	224.871	231.452	237.484
2.73	182.429	197.619	195.429	212.762	213	226.571	226.905	227.524			2.73	201.968	201.774	204.258	212.032	220.645	225.355	229.774	237.097
2.74	182.429	203.048	196.762	215	215.238	230.571	231.19	228.905			2.74	202.355	202.71	204.194	211.387	224.484	226.484	229.548	238.903
2.75	183.286	201.381	197.571	217.571	220.095	235.714	238.429	230.143			2.75	203.419	202.29	204.29	210.097	221.129	228.097	230.323	238.742
2.76	184.524	195.19	199.143	221.714	226.714	245.048	251.667	232.857			2.76	203.484	201.484	203.355	211.065	218.323	227.581	230.355	240.677
2.77	186.095	196.143	201.619	227.762	238.238	258.143	269.857	239.286			2.77	205.871	201.548	203.742	211.516	219.806	227.355	229.774	241.968
2.78	188.095	197.857	204.143	234.667	253.619	275.857	292.952	248.571			2.78	203.742	202.516	204.742	210.452	217.968	227.613	229.806	241.742
2.79	190.857	200.905	207.714	246.524	275.476	298.476	321.238	262.333			2.79	205.355	203.742	205.548	211.903	216.774	226.71	229.581	242.581
2.8	194.667	205.143	212.762	265.048	300.714	328.048	352.286	282.143			2.8	205.742	204.29	205.419	210.968	215.871	229.581	227.452	245.29
2.81	198.238	211.667	219.381	287.571	328.429	359.19	383.048	306.381			2.81	206.387	205.387	204.065	211.968	216.194	233.387	228.161	249.097
2.82	204.619	220.095	228.619	313.095	357.905	391.095	410.762	336.048			2.82	207.129	206.903	206.548	210.387	216.903	235.935	226.484	254.677
2.83	211.429	231.905	242	342.095	384.048	420.143	432.333	370.524			2.83	208.419	206.935	205.355	210.871	215.323	242.548	225.548	252.258
2.84	218.857	247.381	260.238	373.81	401.476	440.619	443.429	405.857			2.84	210.645	207.645	206.129	210.871	214.903	256.613	226.29	251.806
2.85	225.905	266.095	282.238	400.952	410.476	448.952	441.619	439.381			2.85	213.065	208.161	206.806	211.71	214.516	245.452	225.129	248.968
2.86	233.619	287.476	308	421.762	408.905	445.667	427.667	462.857			2.86	215.323	209.226	207.194	213.065	214.516	238.129	226.806	242.419
2.87	240.095	312.762	337.238	432.429	395.143	429.143	403.762	475.667			2.87	219.355	210.194	207.484	214.516	215.452	232.903	228.613	239.806
2.88	243.905	340.238	366.429	432.143	372.476	403.857	372.667	474.143			2.88	226.226	212.097	208.161	214.097	216	229.71	228.548	238.871
2.89	245.333	369.571	390.857	420.952	344.429	370.333	339.476	458.286			2.89	232.968	216.097	210.581	214.581	214.032	227.452	228.452	237.516
2.9	245.619	392.952	406.714	397.524	313.619	336.048	307.476	433.048			2.9	246.452	221.161	212.548	214.419	214.548	226.355	231.29	236.903
2.91	244.857	386.19	413.19	368.571	284.381	304.571	278.952	398.857			2.91	264.774	229.032	214	215.194	215.258	227.323	232.645	237.548
2.92	242.381	374.667	408.429	337.81	261.333	275.762	256.048	361.286			2.92	289.935	238.387	219.258	217.097	216.968	227.129	236.677	238.323
2.93	237.143	351.667	392.238	306	240	251.667	239.238	325.238			2.93	324.613	250.323	224.871	221.419	219.194	228.355	242.065	239.258
2.94	232.476	326.81	367.286	277.095	224.667	234	227.286	293.571			2.94	367.226	262.742	229.645	226.935	222.355	230.71	246.419	243
2.95	227.381	302.524	336.381	253.714	213.429	222.476	219.762	266.905			2.95	408.677	278.129	239.516	231.29	226.452	235.129	253.806	248.968
2.96	223.19	279.286	303.952	235.143	207.667	216.238	215.571	246.952			2.96	444.871	290.516	249.258	236.968	230.419	241.516	261.677	251.645
2.97	215.524	254.143	273.19	220.476	204.524	212.286	214.381	233			2.97	465.452	297.452	261	246.355	234.581	246.226	271.419	258.419
2.98	207.333	231.619	247.762	211.095	201.238	210.143	214.952	224.143			2.98	462.29	295.645	273.613	253.323	243.129	253.484	277.452	263.613
2.99	200.286	216.667	228.857	205.714	201.286	208.952	215.476	219.238			2.99	440.484	289.129	276.581	260.065	248.871	261.581	281.323	273.355
3	195.333	205.19	215.048	202.81	200.905	208.524	217.095	216.619			3	400.677	275.226	274.355	265.226	256.677	269.806	281.806	283.806
3.01	191.381	197.476	205.667	200.143	201.857	209.333	219.238	215.952			3.01	359.387	260.097	267.516	264.419	262.71	274.516	276.548	290.871
3.02	188.048	191.286	198.905	199.286	202.524	212	220.571	217.048			3.02	318.484	244.871	256.097	261.774	266.452	275.548	268.516	297
3.03	183.762	187.619	194.667	197.476	202.81	212.952	222	218.476			3.03	285.226	231.774	246.194	255.581	267.323	273.774	257.806	293.548
3.04	180	185.762	192.19	196.095	203.095	214.381	223.381	220.81			3.04	260.355	222.581	237.226	247.71	264.516	265.258	251.226	287.548
3.05	178.81	184.429	190.19	195.095	203.667	215.619	224.905	222.905			3.05	242.677	215.806	227.613	237.839	258.742	258.484	246.032	279.065
3.06	177.333	183.762	188.524	195	203	216.905	224.667	224.667			3.06	229.226	211.194	220.935	231.806	254.935	250.871	240.129	269.226
3.07	177.238	183.619	187.619	194.762	202.476	217.619	223.429	226			3.07	220.871	209.71	215.839	226.194	253.839	242.516	234.323	260.484
3.08	176.762	183.381	187.286	195.429	203.286	217.81	223.143	226.333			3.08	212.935	207.097	212.452	221.968	248.161	238.968	231.645	251.355
3.09	175.524	182.524	188.143	195.81	203.762	217.667	222.048	226.524			3.09	209.452	205.419	209.452	219	235.516	234.935	230.645	246.71
3.1	175.571	181.524	188.714	196.952	202.429	218.095	221.667	225.762			3.1	206.129	205.645	207.677	216.258	229.935	232.935	230.258	242.452
3.11	175.333	181.143	188.19	198	202.429	218.81	222.048	225.714			3.11	207.161	205.548	206.484	213.161	225.774	232.806	230.226	239.387
3.12	175.238	181.762	188.333	199.619	202.857	219.857	222.667	226.333			3.12	205.806	205.097	206.29	213.258	223.194	246.871	228	237.806
3.13	175.619	182.381	188.571	200.714	203.905	220.81	223.143	226.667			3.13	204.871	206.226	206.968	211.065	220.484	237.516	228.355	236.194
3.14	175.238	182.667	188.857	201.714	206.333	222.333	224.095	226.905			3.14	203.516	206.742	208	211.29	217.645	228.226	227.839	235.032
3.15	175.762	183.571	189.048	203	208.952	224.762	225.905	227.81			3.15	203.29	207.161	208.323	213.065	216.903	228.452	226.774	234.71
3.16	175.857	184.762	189.81	205.095	213.286	229.238	230.952	228.714			3.16	202.258	206.645	208.774	213.129	214.484	226.71	226.742	234.742
3.17	176.143	186.19	192.095	209.667	217.429	234.524	238.381	231.381			3.17	201.452	206.323	209.29	212.097	216.935	226.516	226.613	234.742
3.18	177.286	187.476	194.476	215.19	224.238	243.476	248.952	235.476			3.18	201.774	206.581	208.581	213.387	216.161	226.935	227.839	235.806
3.19	179.286	188.81	196.476	219.952	234.524	255.143	264.571	240.381			3.19	201.258	204.548	206.29	213.645	218.161	225.581	228.839	237.032
3.2	180.238	191.905	199.714	228.238	248.381	271.381	285.952	248			3.2	200.839	204.677	205.29	213.258	219.613	226.968	228.355	237.71
3.21	184.095	196.381	204.571	239	267.762	292.571	313.81	259.476			3.21	200.258	204.774	205.29	212.387	221.871	229.29	229.677	236.065
3.22	187.571	201	209.048	252.714	292.619	320.286	346.048	275.476			3.22	200.452	204.097	206.645	213.226	228.613	232.194	231.548	236.774
3.23	191.667	206.667	215.333	274.048	320.286	351.524	380.952	296.952			3.23	200.742	202.677	206.226	213.903	222.129	234.581	231.806	239.71
3.24	196.905	215	225	299.095	350.571	386.905	414.857	326.81			3.24	202.194	203.419	205.032	212.774	219.226	236.935	233.645	245.548
3.25	203.429	225.905	238.19	328.81	379.333	420.333	443.857	360.571			3.25	203.903	203.323	205.903	213.613	218	240.129	232.968	242.935
3.26	209.333	241.19	256	360.81	403.333	447.714	466.476	398.857			3.26	204.839	203.032	204.645	212.968	217.548	242.29	233.387	242.29
3.27	216.286	259.238	277.095	392.524	420	464	477.429	439.143			3.27	206.968	201.871	204.806	213.29	217	242.581	233.194	245.484
3.28	221.952	280.81	302.19	421.619	423.714	468.429	473.238	473.619			3.28	210.774	201.548	204.935	210.935	217.032	238.613	233.871	245.645
3.29	227.143	304.81	331.095	440.714	416.714	460.476	456.762	501.381			3.29	209.129	200.677	205.613	211.484	218.29	236.29	231.258	243.613
3.3	231.19	327.429	360.619	449.905	399.095	439.524	430.333	516.571			3.3	208.581	200.419	205.71	211.097	218.097	234.968	229.516	244.065
3.31	232.857	346.143	386.714	444.952	372.429	409.143	395.952	515.381			3.31	209.968	201	206.516	211.645	216.548	231.323	229.355	242.871
3.32	233.143	357.667	406.238	429	339.952	373.143	358.19	497.619			3.32	210.226	202.742	206.71	212.032	215.29	228.903	229	242.161
3.33	232.238	360.857	414.333	400.905	308.524	335.524	322.143	468.095			3.33	212.484	204.839	209.194	212.645	215.968	226.935	228.258	239.774
3.34	229.667	355.952	410.381	373.19	278.714	300.238	289.381	430.714			3.34	213.452	206.806	209.742	210.452	214.968	225.806	229.097	239.516
3.35	225.048	343.333	395.619	343.857	250.857	269.429	260.952	387.286			3.35	216.452	206.935	209.355	211.645	214.645	226.29	228.258	239.29
3.36	221.143	323.19	372.571	304.048	229.095	245.952	238.667	345.429			3.36	219.129	208.839	208.903	213.71	214.226	223.742	227.387	239.516
3.37	215.286	298.333	341.81	270.429	213.286	228.81	222.762	307.048			3.37	223.871	212	209.387	215.419	215	223.871	227.935	241.161
3.38	209	272.81	309.952	243.429	202	216.048	211.429	274.238			3.38	228.387	214.226	211.387	216.032	215.226	223.71	230.71	243.065
3.39	202.048	247.667	278.571	224.19	195.19	206.476	204.286	248.476			3.39	239.71	219.032	212.323	216.129	216.129	224.161	232.29	240.71
3.4	196.238	226.476	249.619	209.524	190.095	200.429	199.857	229.238			3.4	253.871	225.548	215.355	220.097	219.258	223.839	234.452	238.129
3.41	190.619	209.048	225.571	199.048	187.524	198.048	197.762	216.381			3.41	275.194	235.129	219.71	222.806	221.516	227	236.742	240.645
3.42	184.714	192.286	208.19	192.19	185.286	197.048	196.619	208.571			3.42	303.677	247.548	224.387	225.161	221.645	229.226	241.387	240.968
3.43	179.429	183.19	195.714	187.952	186.286	197.333	196.143	203.333			3.43	338	261.613	230.516	227.806	223.645	233	245.452	243.484
3.44	176.048	177.333	187.429	185.667	186.333	197.571	196.857	200.905			3.44	379.645	277.484	237.742	229.613	226.258	234.355	250.419	244.839
3.45	173.143	173.714	182.143	184.619	186.048	197.952	198	200.238			3.45	422.29	293.161	249.032	237.452	229.129	240.516	258.258	248.194
3.46	171.762	172.095	179.571	183.429	187.381	199.381	199.524	199.143			3.46	455.484	301.71	261.226	245.161	234.839	245.355	264.645	253.581
3.47	171.143	171.238	178.333	183.238	188.333	200.667	202.333	200.476			3.47	471.194	305.774	273.452	254.516	240.839	251.839	272.29	260.774
3.48	171	170.286	177.286	185	190.19	203	206.762	203.381			3.48	465.387	300.226	281	263.387	248.226	259.742	278.452	266.71
3.49	171.952	169.952	177	187.048	192.667	205.714	212.143	206.571			3.49	440.839	286.645	283	269.774	256.194	267.097	279.065	273.839
3.5	173.429	170.286	177.476	189.714	195.619	209.952	217.571	210.524			3.5	401.935	270.903	280.419	273.323	263.387	274.484	279.065	280.935
3.51	174.667	171	177.81	191.429	198.857	213.714	223.667	217.476			3.51	360.452	254.097	271.129	271.484	270.419	278.452	274.516	286.774
3.52	176.095	173.286	178.571	195.143	202.333	218.19	230	223.571			3.52	320.871	240.161	259.161	267.387	276.258	277.258	268.774	290.581
3.53	178	175.571	179.238	198.476	207.286	224	236.905	229.857			3.53	286.871	230.839	247.194	260.581	279.065	273.032	262.161	290
3.54	179.476	176.19	181.143	202.762	212.857	229.095	243.381	238.333			3.54	260.645	221.29	236.323	251.226	273.548	267.452	257.935	285.677
3.55	181.81	178.762	184.048	208.667	219.238	235.381	249.381	248.333			3.55	241.548	214.161	227.774	242.258	271.29	261.129	253.645	280.484
3.56	186.333	181.81	186.857	213.952	225.619	244.381	255.524	258.19			3.56	226.677	210.935	221.516	236.032	272.935	255.29	250.452	273.935
3.57	190.714	184.381	190.524	221.333	233.952	254.238	262.619	265.286			3.57	215.871	208.032	216.387	230.387	258.452	247.806	248.742	265.71
3.58	195.19	187.429	195.238	230.524	245.857	266.81	271	271.714			3.58	208.871	204.935	213.387	225.355	245.968	247.129	247.742	263.516
3.59	200.143	192.143	201.048	240.143	260.571	281.048	280.762	278.381			3.59	204.548	204.742	208.677	220	238.839	242.645	246.452	261.226
3.6	206.286	197	207.286	252.238	274.952	296.333	292.333	284.429			3.6	202.806	204.871	207.806	217.742	233.226	237.71	244.774	259.903
3.61	214.476	204.095	214.619	267.905	289.81	313.048	303.714	292			3.61	199.194	203.548	206.226	216.226	229.065	234.806	241.677	259.677
3.62	221.952	212.952	224	286.238	303.048	327.524	312.429	299.571			3.62	196.097	205.129	205.097	212.839	226.065	231.355	238.032	258.677
3.63	228.762	223.238	235.19	303.333	315.048	337.762	318.095	308			3.63	195.226	204.516	203.129	210.065	222.71	232.323	236.935	257.774
3.64	237.19	234.714	249.524	317.762	320.667	344.19	319.762	317.667			3.64	194.71	199.71	202.387	208.871	218.871	228.226	233.355	254.355
3.65	243.952	246.19	266.19	329.952	322.619	345.762	316.619	326.286			3.65	194.581	196.613	201.29	209.161	216.71	227.226	231.032	251.129
3.66	249.571	258.476	282.238	337.762	316.857	339.524	308.524	332.048			3.66	193.29	194.355	199.484	208.29	215.613	225.71	227.903	247.323
3.67	256.095	268.905	296.905	339.286	307.476	328.952	297.19	334.238			3.67	191.613	194.516	199.194	206.226	211.548	222.774	226.323	243.548
3.68	261.762	277.095	309.857	334.571	293.429	312.905	283.619	332.095			3.68	191.806	193.065	199.581	203.839	211.226	220.258	224.677	240.226
3.69	266.571	281.524	317.762	324.524	276.81	294.238	268.857	323.571			3.69	191.871	193.065	197.258	203.226	211.129	218.806	223.71	237.29
3.7	269.238	280.619	320.19	310.286	261.571	276.857	255.571	312.19			3.7	191.355	192.935	197.226	204.323	210.226	217.806	222.484	236.419
3.71	270.667	276.143	315.952	293	247.81	261.857	245.095	297.81			3.71	192.419	193.065	198.387	203.548	207.677	216.452	221.387	232.355
3.72	271.381	268.667	305.857	274.857	238.143	250.048	237.19	281.762			3.72	191.742	194.258	197.613	202.129	207.935	215.032	219.677	230.065
3.73	273.048	259.476	291.476	258.714	230.952	240.476	231.619	266.286			3.73	191.29	194.226	197.71	202.548	208.065	213.548	218.065	229.645
3.74	273.619	250.095	275.524	244.571	226.048	234.952	229.048	251.952			3.74	190.839	192.484	197.677	202.581	207.032	215.161	217.323	226.581
3.75	273.333	238.286	260.095	234.143	222.667	232.667	229.667	241.095			3.75	189.774	192.645	196.484	202.452	206.387	213.097	216.226	225.355
3.76	273	226.619	246.667	226.857	222.81	233.048	231.571	233.476			3.76	190.484	192.194	197.774	203.194	207.194	212.161	216.129	225.097
3.77	274.476	220.381	234.524	220.571	224.952	235.048	234.952	228.619			3.77	190.677	192.194	197.29	202.29	207.097	211.516	217.194	223.516
3.78	275.238	215.286	224.286	217.571	227.667	238.19	239.619	226.857			3.78	190.935	192.839	197.226	201.774	206.935	211.387	217.161	223.097
3.79	275.619	211.762	217.286	217.048	230.524	242.524	244.81	227.476			3.79	191.161	193.968	197.387	200.71	206.71	213.065	215.484	224.71
3.8	277.048	211	212.714	217.143	232.81	247.714	248.333	230.524			3.8	191.548	193.355	197.484	201.742	206.484	212.419	216.355	222.613
3.81	277.524	211.905	210.381	219.429	235.286	251.143	250.714	234.619			3.81	190.226	192	197.71	202.903	206.29	211.548	216.774	223.484
3.82	278.286	212.81	209.857	222.762	238.095	255	254.19	239.143			3.82	191.129	192.258	196.226	203.645	206.581	212.129	216.129	223.677
3.83	280.524	212.857	209.762	224.286	240.143	258.619	258.286	244.429			3.83	191.613	191.452	195.71	205.258	205.645	211.742	216.452	223.032
3.84	282.619	214	210.857	226.476	242.286	262.857	261	249.19			3.84	191.806	191.032	197.032	206.129	206.548	212.677	217.71	222.903
3.85	283.714	216.429	211.81	229.619	244.571	264.857	262.143	253.429			3.85	191.71	192.645	197.613	208.677	205.645	212.355	218.226	224.097
3.86	285.762	220.524	213.619	231.81	247.286	266.286	264.286	258.476			3.86	190.548	192.613	198.129	208.065	206.032	212.968	218.742	223.387
3.87	289.048	224.429	216.476	235.524	249.333	267.714	265.571	263			3.87	190.645	191.871	199.968	207.903	206.355	213.581	217.806	224.71
3.88	293.524	227.857	219.238	240.476	252.381	270.095	267.286	267.905			3.88	194.452	192.323	197.323	209.097	206.806	216.097	218.194	224.935
3.89	299.619	232.762	222.81	244.429	257.238	274.429	270.048	271.857			3.89	193.452	192.839	197.258	210.645	205.419	216.548	218.645	224.419
3.9	307.667	236.952	226.762	249.143	262.333	280.81	275.333	275.19			3.9	192.387	192.645	198.516	209.677	205.839	214.645	219.484	225.065
3.91	318.667	241.667	231.524	256.381	271	291.048	282.429	277.048			3.91	191.871	193.323	200.419	209.032	205.742	211.903	218.677	225.581
3.92	333.762	247.952	236.333	266.143	285.762	305.19	295.143	280			3.92	190.516	195.323	200.613	210.161	206.452	212.903	220.29	227.258
3.93	352.714	256.286	242.952	279.952	304.143	325.524	315.381	284.571			3.93	193.129	196	201.903	213.806	207.613	213.645	218.903	226.129
3.94	378.905	269.048	251.571	297.762	333.857	354.619	343.238	291.571			3.94	193.194	195.613	201.194	214.903	205.935	213.935	219.419	226
3.95	414.571	285.381	263.429	324.857	372.476	395.619	380.238	300.81			3.95	194.742	197	200.29	213.806	207.129	214.935	220.581	226.677
3.96	458	305.476	280.619	359.048	420.429	448.143	426.238	316.619			3.96	194.871	198.839	201.935	215.355	209.29	216.194	223.161	227.452
3.97	502.952	334.952	303.333	404.048	474.476	505.714	478.619	340.333			3.97	196.548	201.645	203.258	217.258	209.581	216.968	223.032	229.258
3.98	555.762	378.333	334.952	460.095	538.714	570.667	533.714	372.952			3.98	197.71	203.806	207.129	216.806	210.419	218.871	225.774	229.871
3.99	606.667	435.095	376.381	526.429	597.286	634.714	585.095	415.095			3.99	198.548	204.839	207.387	217.129	211.645	221.194	227.29	232.839
4	656.19	501.476	429.905	594.952	649.81	694.143	627.714	466			4	199.677	204.355	208.871	218.71	214	223.161	229.516	235.903
4.01	700.286	573.81	497.286	660.524	684.476	737.286	657.238	521.429			4.01	201.452	203.774	210.161	221.548	214.71	225.548	230.355	238.065
4.02	736	650.81	572.857	717.905	698.524	758.143	667.762	573.238			4.02	202.032	205.032	212.387	223.226	215.806	227.484	229.645	239.613
4.03	760.333	724.524	649.381	757.714	692.571	755.333	656.333	620.143			4.03	200.29	204.226	212.194	224.677	218.355	229.806	229.935	245.774
4.04	769.524	786.476	721.238	778.333	663.952	729.619	625.333	654.857			4.04	197.903	202.129	211.097	223.29	222.903	233.29	228.806	247.258
4.05	764.571	828.238	779.429	775.143	615.381	682.048	579.143	672.333			4.05	197.903	198.742	209.742	224.097	222.613	233.258	226.387	251
4.06	744.81	842.095	813.429	744.571	555.143	619.19	523.333	670.238			4.06	196.935	196.387	207.226	221.581	223	232.806	225.29	254.677
4.07	709.714	825.333	820.524	693.81	485.286	546.381	461	649.143			4.07	194.032	194.613	205.742	222.613	221.323	229.613	220.581	249.677
4.08	662.19	779.286	800.333	627.238	416.429	473.238	400.19	607.524			4.08	192.258	194.935	203.226	220.097	219.613	229.29	221.323	244.871
4.09	605.333	709.095	754.952	552.905	353.714	404.19	347.619	553.143			4.09	190.968	195.323	201.097	214.806	216.548	227.226	219.161	237.194
4.1	543.667	623.857	687.524	477.143	301.714	342.429	303.524	492			4.1	189.871	194.581	199.548	212.387	215	227.323	220.452	232.677
4.11	481.905	536.095	607.286	407.714	260.619	291.238	267.524	430.143			4.11	190.194	192.645	198.71	212.258	211.258	228.258	220.742	232.032
4.12	421	450.667	520.524	347.762	231.714	254.381	241.286	369.905			4.12	189.581	192.548	197.258	207.516	210.323	228.032	218.806	229.29
4.13	363.667	374.19	435.857	295.905	210.524	227.81	223.143	321.619			4.13	189.968	192.548	197.387	206.032	210.516	227.226	218.129	228.548
4.14	314.667	309.333	362.905	255.571	197.81	209.81	211.143	281.905			4.14	190.387	191.645	197.452	206.161	209.548	219	218.29	227.806
4.15	274.143	261.429	301.571	226.667	189.571	199.095	205.095	251.857			4.15	190.387	191.258	196.387	204.032	208.452	216.774	217.968	227.581
4.16	242.429	226.619	255.571	206.857	185.143	193.333	202.905	230.286			4.16	189.903	189.968	196.774	203.258	208.903	216.774	217.71	226.871
4.17	217.333	203.286	223.952	194.571	183.667	191.667	203.381	215.857			4.17	190.065	190.097	197.129	203.774	208.516	215.516	217.968	227.806
4.18	200.095	186.952	201.333	187.381	185.19	192.476	205.857	208.429			4.18	190.419	190.613	196.613	203.806	208.387	215.065	216.194	226.516
4.19	189.81	176.333	186.429	184.571	186.524	194.238	208.857	205.143			4.19	189.774	190.419	196.194	202.645	208.452	215.129	215.613	226.355
4.2	182.476	170.524	178.238	184.857	190	197.571	214.333	204.476			4.2	189.581	189.065	197	202.129	209.71	214.935	215.065	226.387
4.21	178.429	168.476	174.095	187.238	193.857	201.571	221.952	207.19			4.21	189.806	189	196.774	200.935	211.129	214.355	215.323	226.839
4.22	177.048	168.143	171.762	191.905	198.905	207.524	230.333	212.476			4.22	189.968	191.355	195.484	200.645	210.226	212.29	215.194	225.323
4.23	177.667	169.524	172.143	194.524	202.667	214.857	238.619	219.238			4.23	191.516	190.581	195.903	200.645	208.806	211.419	216.355	225.839
4.24	178.238	172.095	174.048	197.286	208.333	221.619	247.429	226.905			4.24	191.742	189.29	196.935	201.355	206.677	210.484	216.419	224.806
4.25	180	173.952	176.429	200.476	214.571	229.905	255.905	236.095			4.25	191.258	188.258	196.581	200.806	205.613	209.677	215.742	224.677
4.26	182.952	177.333	179.81	205.048	221.286	238.524	265.048	247.429			4.26	190.935	189.355	194.903	202.871	206.194	211.032	216.355	224.258
4.27	186.381	181.714	183.81	211.048	228.81	246.857	274.571	259.143			4.27	190.968	191.645	195.613	202.581	205.903	211.839	217.839	223.452
4.28	189.952	185.095	188.333	218.095	238	257.19	284.952	270			4.28	192.032	190.452	195.871	203.742	205.968	210.581	218.452	221.484
4.29	194	189.333	194.048	226.952	249.762	270.238	297.238	280.667			4.29	191.935	190.774	196.484	204.742	205.935	212.516	218.677	222.484
4.3	200.19	195.619	200.333	237.381	264.19	285.286	311.095	290.762			4.3	193	190.839	195.742	205.129	206.613	214.194	220.065	222.903
4.31	207.143	203.381	207.524	249.857	281.571	303.476	327.762	301.286			4.31	193.065	191.161	194.71	204.645	206.387	213.258	220	224.161
4.32	213.19	213.238	217.81	264.857	301.143	326.143	347.857	312.524			4.32	194.097	191.484	193.806	204.387	205.355	215.968	221.097	225.097
4.33	220.619	224.81	228.333	282.095	322	350.905	370.714	325.762			4.33	194.161	190.677	194.419	207.194	207.161	215.484	222.548	226.645
4.34	228.143	238.238	241.381	303.952	343.857	375.286	392.762	340.143			4.34	195.097	191.968	196.516	209.419	206.419	213.71	223.871	228.323
4.35	234.333	254.19	258.667	326	362.905	399.476	413.19	357.952			4.35	194.742	192.903	196.355	207.71	206.484	213.097	225.774	227.548
4.36	241.524	271.476	278.571	347.429	377.571	417.81	428.714	379			4.36	195.613	193.677	195.129	208.516	206.968	212.677	229.032	227.645
4.37	246.571	289.286	300.048	368.476	386.048	429.619	434.857	402.381			4.37	197.097	193.774	195.677	210.323	206.516	213	227.355	227.387
4.38	250.286	306.238	322.286	383.952	385.143	431.81	432.667	423.857			4.38	199.226	195.581	195.452	208.935	206.774	212.258	222.677	225.774
4.39	251.952	320.571	342.524	392.238	375.429	424.667	422.905	442.095			4.39	200.129	197.71	196.129	206.161	207.871	212.161	222.323	224.903
4.4	251.905	329.143	358.238	392.286	358.286	409.143	403.857	454.81			4.4	202	197.452	198.613	206.484	206.806	211.806	221.806	222.677
4.41	251.238	331.762	367.571	383.476	335.619	385.333	379	456.952			4.41	203.452	197.71	199.484	205.323	206.226	211.935	223.194	224.29
4.42	248.143	327.143	370.095	367.476	310.905	354.619	350.381	450.143			4.42	204.548	200.323	200.452	205.839	206.871	212.032	224.129	224.387
4.43	243.952	316.095	364.619	345.905	285.476	322.857	320.429	434.571			4.43	208.774	202.258	202.29	207.677	208.194	213.355	225.387	224.065
4.44	239	300.381	351.81	321.81	260.667	292.905	291.714	410.81			4.44	211.581	206	203.774	211.161	207.032	215.097	226	224.452
4.45	232.857	282.238	332.095	296.286	237.619	266.19	265.524	381.762			4.45	217.29	209.226	205.903	208.355	209.806	215.548	229.032	228.161
4.46	227.714	263.381	307.286	270.952	219.476	243.667	242.857	349			4.46	227.258	215.645	209.129	211.871	211.968	217.065	230.355	228.968
4.47	222.857	242.762	281.81	246.524	204.905	224.762	226.333	316.19			4.47	238.387	224.097	211.419	215.161	213.194	223.097	234.774	231.613
4.48	217.238	224.381	256.905	225.857	195	210.19	215.952	286			4.48	256.839	232.774	216.129	217.161	214.129	224.194	238.871	236
4.49	213.143	208.714	234.429	209.19	188.714	200.571	209.286	259.762			4.49	280.871	241.742	220.645	220.129	215.903	227.355	243.355	239.226
4.5	210.381	196.476	215.571	196.429	185.333	196.19	205.667	238.19			4.5	308.387	255.226	226.71	223.258	221.387	229.903	247.29	241.548
4.51	208.619	187.762	200.952	186.714	183.762	192.429	204.476	221.619			4.51	341.548	269.871	233.355	228.516	225.032	234.903	254.065	246.581
4.52	207.429	181.143	189.952	181.19	184.476	192.857	204.762	210.762			4.52	371.968	278.452	243.161	235.258	227.742	241.968	258.839	251.419
4.53	207.81	176.714	181.762	177.667	185.619	193.19	206.333	203			4.53	396.484	283.581	253.935	242.645	233.968	248.968	262.516	255.839
4.54	210.143	174.238	176.238	174.952	188.095	194.714	209.524	199.81			4.54	408.774	283.387	258.032	247.29	238.677	255.032	264.097	261.226
4.55	213.667	172.619	173.524	174.476	190.381	198.714	213.81	199.333			4.55	406.516	273.71	261.29	251.032	246.129	260	262.839	265.581
4.56	217.143	173.381	171.905	175.429	194.19	201.238	218.619	200.571			4.56	386.677	262.29	259.355	255.516	250.258	262.419	258.839	268.645
4.57	222.286	174	170.905	176.571	198.476	206.048	222.952	201.714			4.57	358.484	247.581	253.226	252	253.29	264.871	254.032	271.355
4.58	228.286	174.667	171.048	178.714	202.762	209.619	227.905	205.048			4.58	324.71	235	245.226	247.258	254	260.645	246.452	269.097
4.59	235.19	177.286	172.524	181.857	208.048	214.952	234.762	209.429			4.59	294	222.935	234.774	241.29	251.581	256.677	241.516	264.452
4.6	242.476	180.095	174.524	185.857	212.143	221.476	240.81	214.714			4.6	267.677	213.968	225.968	233.548	246.548	249.581	237.452	257.548
4.61	248.667	183.429	176.19	190.381	219.19	228	247.857	219.81			4.61	246.968	208.871	217.871	227.161	239.742	242.452	234.613	252.032
4.62	256.81	187.571	179.095	196.429	225.048	235.857	254.524	227.048			4.62	230.516	205.226	212.032	223.581	233.161	233.677	227.226	244.903
4.63	265.905	192.571	183.667	202	232.857	245.048	261.714	234.619			4.63	218.161	201.645	207.806	218.71	225.645	225.774	222.581	238.968
4.64	276.667	197.857	188.762	208.667	242.143	254.524	271.048	241.238			4.64	209.839	200.323	205.355	214.194	219.613	222.548	222.452	232.968
4.65	290.667	204.571	193.762	217.857	254.857	266.19	282.667	249.762			4.65	204.258	199.581	203.129	211.677	217.258	223	221.226	230.968
4.66	308.762	212.905	199.619	229.667	268.333	281.667	296.619	258.381			4.66	199.613	196.806	202.29	209.613	213.161	222.355	218.742	228.484
4.67	330.381	223.381	208.095	244.238	288.333	302.81	315.143	266.762			4.67	197.871	194.226	202.387	207.258	213.194	221.129	217.871	226.129
4.68	356.81	236.952	218.667	262.667	314.667	329.476	338.333	277.762			4.68	195.032	194.065	202	206.548	210.871	223.097	218.452	227.419
4.69	388.048	254.286	232	285.286	347.19	364	370.714	291.19			4.69	194.226	193	200.29	206.645	211.387	226.419	219.871	225.258
4.7	425.286	278.095	249.381	316.286	391.048	409.333	412.81	307			4.7	193.194	193.387	200.516	206.774	209.71	231.71	220.161	226
4.71	467.143	308.762	272.714	355.143	441.476	466.238	465.095	327.524			4.71	193.387	192.645	200.258	204.968	212.258	241.516	218.742	225.516
4.72	513.048	348.905	304.714	405	502	530.429	526.19	355.19			4.72	193.968	193.677	198.258	205.097	210.71	229.774	216.774	225.548
4.73	562.095	399.524	345.714	467.905	567.19	602.619	592.19	392.524			4.73	193.161	192.452	197.645	204.355	208.774	222.774	217.226	226.484
4.74	611.714	460.143	396	535.143	632.857	676.905	661.286	440.19			4.74	192.645	193.129	197.71	205.548	208.032	219.677	216.29	224.935
4.75	658.381	530.762	457.905	607.476	695.476	745.952	725.286	497.952			4.75	192.226	192.742	196.774	206	208.097	217.71	217.677	223.129
4.76	699.571	608.857	529.381	679	742.381	802.952	776.857	563.619			4.76	191.806	193.871	196.258	205.581	207.806	216.903	217.452	222.742
4.77	731.619	682.524	608.619	741.476	769.381	844.19	811.429	634.19			4.77	193.613	193.903	197.194	204.548	206.903	215.581	218.452	224.355
4.78	750.19	748.333	686.762	790.095	778.476	863.619	824.619	704.524			4.78	193.226	194.323	196.355	203	206.806	214.516	220.194	225.806
4.79	756.238	799.857	759.571	819.667	759.667	852.619	816.286	765.429			4.79	195.097	195.387	195.71	204.742	207.323	213.194	220.226	226.226
4.8	748.095	831.571	816.952	824.905	721.571	814.333	780.571	814.048			4.8	195.419	194.613	195.839	203.226	207.226	213.484	222.258	223.742
4.81	724.286	834.857	850.714	806.571	662.381	756.381	725.048	841.714			4.81	193.742	194.194	198.452	204.387	205.387	212.774	224.032	222.645
4.82	689.81	811.905	856.333	767.429	594.81	684.333	655.429	845.714			4.82	193.677	194.516	199.387	204.387	206.742	212.452	224.677	224.129
4.83	642.667	763.095	832.381	706.857	518.857	603.238	579.429	824.667			4.83	194.806	194.903	199.452	203.677	207.097	213.935	222.839	225.968
4.84	588.048	695.667	782.81	637.714	446.286	516.19	503.429	783			4.84	194.903	195.645	199.194	204.903	207.903	214.258	222.645	225.129
4.85	528.143	616.381	712.381	557.286	379.857	434.524	431.048	720.19			4.85	194.903	196.742	199.194	204.548	207.161	213.452	223.097	228.871
4.86	467.048	533.333	631.286	477.238	322.619	366.429	367.238	645.762			4.86	196.065	197.871	199.097	204.742	206.29	214.323	221	227.484
4.87	409.714	452.238	542.81	404.143	272.667	310.429	314.095	564.619			4.87	196.129	197.935	200.097	205.935	208.097	215.065	221.774	227.387
4.88	357.19	378.81	457.667	340.048	236.619	265.619	271.667	483.048			4.88	197.548	200.194	201	206.097	208.419	215.29	221.387	225.968
4.89	311.81	316.952	382.143	288	212.571	232.333	240.81	410.048			4.89	200.323	200.484	200.806	207.516	209.774	215.935	220.226	227.226
4.9	273.952	268.476	317.571	250.571	196.19	209.571	218.619	348.952			4.9	202.71	201.613	201.452	209.097	210.065	218.323	220.032	227.806
4.91	242	232.81	267.333	221	184.143	194.286	203.857	299			4.91	203.871	202.452	204.387	212.355	211.065	218.419	222.968	226.355
4.92	219.714	205.381	230.333	198.81	178.048	184.857	194.952	259.476			4.92	207.129	204.581	203.29	217.097	212.129	219.065	223.355	226.806
4.93	204.667	188.667	203.905	183.714	176.524	179.238	189.524	231.762			4.93	212.161	209.097	205.968	221.194	212.677	219.452	224.677	227.677
4.94	193.762	177.333	186.81	174.333	174.524	177.286	186.857	211.952			4.94	216.71	211.161	206.935	232.387	212.226	220.097	227.548	227.742
4.95	186.619	170.381	175.762	168.333	176.286	175.952	186.19	200.238			4.95	226.903	216.29	209.323	226.71	212.935	220.677	229.71	229.516
4.96	183	166.667	168.762	165.857	179.857	175.762	186.429	192.381			4.96	239.613	223.806	212.677	222.613	213.677	224.581	233.71	230.581
4.97	182.429	165	164.524	165.286	183.286	176.762	187	188.19			4.97	255.065	233	216.645	222.29	216.548	226.129	236.452	231.226
4.98	182.476	164.286	162.619	164.476	187.381	178.524	188.048	187.333			4.98	273.613	242.548	222.903	224.968	219.258	230.903	240.548	234.161
4.99	182.19	164	161.571	165.286	192.143	181.524	190.429	187.286			4.99	290.387	249.581	229	228.645	221.097	238.581	246.129	237.677
5	183.333	164.429	161.381	166.238	195.476	184.238	192.952	187.905			5	305.581	253.258	236.161	232	224.323	239.806	250.806	242.387
5.01	185.429	166.095	162.333	168.381	199.81	186.381	195.905	188.286			5.01	315.194	253.903	242.419	236.839	229.903	240.968	255.194	245.194
5.02	188.714	168.524	163.905	170.476	205.429	190.048	199.571	191			5.02	316.355	251.29	247.097	239.774	236.419	246.484	255.935	251
5.03	192.905	170.952	166.19	173.19	212.762	194.381	203.952	193.619			5.03	309.968	244.548	246.839	243.323	241.323	252.065	254.742	255.129
5.04	197.333	172.857	168.19	176.762	218.905	199.381	209.524	196.429			5.04	296.548	235.742	242.839	242.903	243.065	254.484	251.742	259.161
5.05	202.714	176.667	170.476	182.095	227.095	207.524	216.524	200.571			5.05	277.935	226.032	238.097	243.742	246.968	255.419	248.677	260.806
5.06	208.952	182.095	174.19	189.143	237.857	217.429	225.714	204.476			5.06	260.032	218.742	230.871	240.387	245.871	252.839	244.29	259.774
5.07	217.19	188.571	178.857	197.333	251.571	230.19	238.429	209.905			5.07	243.484	212.065	225.387	235.129	244.548	248.774	239.839	257.387
5.08	225.714	196.524	185.714	208.429	268.476	247.429	255.476	216.905			5.08	230.903	205.71	217.129	229.484	239.516	245.774	235	253.032
5.09	236.476	209.381	194.333	223.429	289.714	268.476	276.143	226.667			5.09	220.806	202.742	213.935	225.419	232.968	239.484	230.548	247.71
5.1	248.095	224.381	205.429	242.429	309.333	293.048	300.429	239.524			5.1	215.194	201.806	208.774	221.903	228.71	233.323	228.29	241.871
5.11	260.571	241.857	220.19	265.286	337	321.381	327.905	255.857			5.11	212.161	198.097	206.742	217.71	225.387	229.484	227.903	237.194
5.12	273.381	261.762	238.81	291.952	358.286	350.667	357.095	274.81			5.12	214.161	198.226	206.097	214.839	221.935	227.871	227.29	235.774
5.13	286.238	284.571	262.19	319.619	378.857	379.905	385.857	300.571			5.13	211.452	196.677	205.323	212.677	218.871	225.194	228	235.258
5.14	297.905	309.381	288.762	346.381	397.476	404.143	411.857	332.095			5.14	202.677	198.29	204.903	212.645	215.968	223	229.226	233.129
5.15	306	333.524	317.81	371.333	409.333	422.762	432.762	365.476			5.15	198.613	198.613	203.645	211.387	214.258	222.968	228.839	233.516
5.16	311.81	354.048	345.286	391.857	415.857	434.571	444.619	399.905			5.16	196.742	197.645	203.097	209.968	213.032	222.516	229.774	234.71
5.17	315	371.143	369.238	403.333	413.762	437.333	447.571	434.19			5.17	196.065	199.129	203.29	210.29	215	221.419	230.129	234.226
5.18	315.143	382.048	389.143	409.333	402.048	428.762	440.524	463.952			5.18	195.613	198.839	203.968	210.806	214.903	221.742	229.097	235
5.19	309.952	383.476	401.238	406.476	383.238	410.143	425.143	486			5.19	194.581	200.065	201.935	210.161	214.355	222.839	226.29	236.258
5.2	303.333	374.857	404.857	394.667	360.238	383.857	400.857	498.048			5.2	194.129	197.935	204.613	209.839	214.452	222	225.806	233.935
5.21	294.857	360.762	399.238	376	334.238	354.762	370.952	499.048			5.21	193.452	196.677	205.581	209.484	214.484	222.323	225.645	234.323
5.22	284.143	340.238	384.667	349.714	308	323.714	338.952	487.762			5.22	192.935	196.774	207	209.516	213.774	221.613	224	232.581
5.23	271.667	316.048	362.286	321.095	281.19	291.714	307.238	465.476			5.23	192.355	196.871	209.032	207.71	212.032	222.484	224.097	230.29
5.24	258.524	289.905	333.952	292.381	259.333	263.905	277.81	434.619			5.24	192.258	196.968	216.065	207.645	211.774	222.871	222.452	229.968
5.25	242.857	263.81	303.762	265.667	240.952	239.286	252.048	398.714			5.25	192.968	195.903	212.323	209.581	213.226	220.903	222.032	227.645
5.26	229.667	240.667	275.571	241.619	225.19	219.048	230.571	361.286			5.26	193.355	196.645	208.452	209.774	214.323	220.871	222.355	227.258
5.27	218.333	221.714	249.19	221.619	214.238	203.095	213.571	322.667			5.27	192.903	196.806	205.419	209.419	214.032	222.065	222.29	226.677
5.28	209.524	206.143	226.333	205.143	205.952	191.524	200.095	288.286			5.28	193.677	197.032	204.129	209.452	211.839	223.226	222.613	227.323
5.29	202.143	193.619	208.048	191.429	200.238	184.381	190.762	258.905			5.29	193.871	196.258	203	208.516	211.194	223.419	224.903	230.032
5.3	195.762	185.238	192.571	181.619	197.81	177.381	183.524	234.429			5.3	193.806	196.935	202.903	209.097	211.903	225.484	224.29	227.129
5.31	192.048	178	181.667	174.381	196.19	173.238	178.619	215.286			5.31	193.129	197.387	204.129	207.677	212.161	222.161	223.097	228.774
5.32	189.429	173.286	175.19	169.095	195.381	171	176.619	200.571			5.32	192.29	196.484	203.516	207.129	211.645	221.968	222.871	229.129
5.33	187.619	170.619	171.095	166.333	195.476	170.762	175.667	190.619			5.33	195.194	196.548	203.129	208.194	213.129	221.065	221.871	229.387
5.34	187.381	169.143	167.952	165.286	194.714	171.286	174.333	183.762			5.34	195.935	197.29	202.323	208.613	212.581	220.548	222.548	230.194
5.35	187.667	168.381	165.714	164.714	195.048	171.095	175.238	180.143			5.35	196.323	198.419	202.484	209.871	211.71	221.032	223.839	227.903
5.36	187.381	167.143	164.429	164.381	196.095	171.714	176.19	177.905			5.36	195.645	198.29	204.516	209.774	212.839	221.29	223.516	226.839
5.37	187.952	167.857	163.524	165.095	195.381	173.143	177.476	175.905			5.37	195.774	198.613	205.032	209.484	213.323	220.871	222.677	228.161
5.38	189.333	169.333	163.429	165.238	197.143	174.476	178.667	175.286			5.38	196.161	198.419	205.097	209.968	213.806	220.839	223.129	228.774
5.39	190.381	169.905	163.667	165.762	198.524	176.524	179.857	175			5.39	196	199.645	204.806	208.548	214.71	220.097	223.677	228.871
5.4	191.905	170.333	164.667	167.048	201.143	178.286	182.286	176.143			5.4	196.29	201.097	205.355	209.677	214.258	220.903	223.194	229.194
5.41	193.524	171.381	165.619	168.857	202.81	180.048	184.381	178			5.41	196.71	201.161	204.452	210.839	213.645	222.097	223.774	227.806
5.42	196.476	172.952	167.571	170.714	205.857	182.619	185.762	179.524			5.42	196.194	201.548	205	210.387	212.903	221.032	225.129	229.226
5.43	199.571	174.524	168.762	172.095	208.905	185.952	188.19	181.286			5.43	196.645	204.097	204.871	211.097	213.258	221.323	225.032	230.29
5.44	201.857	176.095	169.762	175.19	211.952	189.048	190.952	182.238			5.44	197.871	205.548	206.548	211.29	213.032	221.774	226.968	230.419
5.45	205.333	178.857	172.238	178.905	215.81	191.095	194.952	183.857			5.45	198.935	207.161	207.516	212.258	213.968	222.258	227.484	230.677
5.46	208.476	181.476	175.143	181.857	219.714	195.333	199.238	187.429			5.46	199.323	207.065	207.452	212.742	215.419	223.065	227.774	231.226
5.47	212.143	184.048	177.381	185.81	223.571	200.714	203.286	190.905			5.47	200.387	208.613	209.71	214.065	215.839	222.516	228.774	230.71
5.48	217	187.667	180.619	190.333	228.714	205.952	208.095	194.667			5.48	202.387	211.032	211.355	215.71	217.065	224.484	230.516	229.581
5.49	223.571	190.905	184.143	195.333	234.143	212.19	212.905	199			5.49	201.935	211.032	213.355	216.645	219.161	225.613	231.968	232.097
5.5	229.905	195.048	188.143	202.619	242.048	219.524	218.143	202.667			5.5	202.645	209.645	213.968	216.774	220.677	226.806	231.935	232.194
5.51	236.619	201.19	193.333	209.857	251.19	226.905	223.333	207.905			5.51	203.839	208.71	214	218.839	221.452	228.258	232.742	232.387
5.52	245.714	208.476	198.762	218.429	262.952	236.81	230.952	212.619			5.52	204.742	208.097	214.194	219.387	224.129	229.355	231.871	234.871
5.53	256.667	217.476	205.048	229.333	278.81	249	240.286	217.952			5.53	206.194	207.71	213.71	221.258	224.516	232.484	231.548	235.774
5.54	267.476	228.333	214.095	242.048	296.476	263.286	250.333	223.714			5.54	205.645	207.484	211.452	222.032	224.968	231.774	230.484	236.419
5.55	277.667	240.857	225.333	256.905	313.952	280.048	262.381	230.19			5.55	218.258	206.484	210.387	221.71	223.839	231.516	229.742	236
5.56	290.81	255.571	237.952	274.619	332.476	297.238	276.619	237.476			5.56	217	202.71	209.677	219.871	224.581	230.613	228.226	236.29
5.57	302.714	269.81	252.857	293.095	349.286	315.238	292.286	247.857			5.57	203.968	200.839	207.129	219.871	223.677	228.161	226.419	235.839
5.58	313.238	286.238	269.81	312.667	362.571	333.333	306.571	259.714			5.58	198.935	201.194	206.516	217.129	220.903	227.129	226.032	234.452
5.59	322.619	301.81	287.905	330.381	372.429	347.095	317.19	273.048			5.59	197.548	200.903	204.806	215.355	220.71	225.677	227.29	234.129
5.6	331.667	314.476	305.667	344.286	376.476	355.476	325.048	288			5.6	196.258	201.677	205.581	214.387	220.194	225.129	226.968	232.806
5.61	338.381	324.381	321.905	352.333	374.429	357.762	329.238	302.476			5.61	194.935	202.387	206.097	214.484	218.065	224	227.968	231.452
5.62	341.476	329.667	334.286	355.714	363.476	354.857	330	315.762			5.62	194.903	201	206.032	214.677	218.258	223.581	228.419	233.452
5.63	346	330.333	341.095	353.381	351.333	345.143	325.619	325.952			5.63	194.871	200.903	205.484	215.29	216.71	224.097	228.742	231.871
5.64	346.762	325.476	343.714	344.714	339.762	330.19	315.429	333.286			5.64	195.71	201.903	208.581	215.484	216.387	224.387	230.968	232.226
5.65	346.762	317.952	340.667	332.238	325	311.952	301.286	335.905			5.65	196.194	202.194	208.258	213.968	218.903	223.903	231.226	232.29
5.66	344.286	305.952	329.333	317.619	307.667	293.143	285.762	333.667			5.66	195.419	202.194	207.774	213.935	217.935	225.387	231.645	233.323
5.67	339.571	291.048	314.571	299.81	291.143	274.048	269.333	325.905			5.67	195.839	201.742	207.032	213.226	218.903	223.677	232.129	235.903
5.68	335.143	276.333	299	280.19	277.714	255.905	253.571	314.857			5.68	194.742	201.516	207.323	213.355	219.387	226.161	231.645	235.129
5.69	334.19	261.333	281.095	262.905	265.952	239.571	239.81	300.571			5.69	196.548	202.516	207.129	215.548	219.774	224.806	232.226	235.516
5.7	331.429	246.619	262.381	246.905	257.429	226.143	227.524	283.714			5.7	198.29	204.29	208.742	215.355	219.903	224.613	233.452	237.032
5.71	329.714	235.381	245.857	233.095	252.19	214.571	217.905	266			5.71	197.484	205.677	208.968	214.323	219.452	225.194	233.903	237.774
5.72	330.619	226.524	231.952	222.143	248.524	206.524	210.667	248.619			5.72	198.161	205	209.065	215.484	220.097	225.774	235.71	238.097
5.73	336	220.048	220.429	214.095	245.381	202.095	206.095	234.429			5.73	199.452	206.258	211.032	215.548	220.161	226.419	236.903	237.548
5.74	342.286	215.857	211.476	208.571	243.857	200.476	203.952	222.81			5.74	201.032	208	212.742	216.774	220.742	228.323	237.355	240.581
5.75	348	213.381	205	204.857	244.857	200.143	203.905	212.905			5.75	200.839	207.452	211.677	218.806	222.677	229.613	238.935	240.968
5.76	356.667	211.952	201.048	203.619	247.286	200.429	205.571	206.714			5.76	201.032	207.742	211.774	219.129	222.968	230.677	239.29	242.355
5.77	367.095	211.619	198.143	203.524	249.952	202.19	207.81	202.762			5.77	204.032	209.226	212.065	219.71	226.548	229.226	240.194	245.516
5.78	377.714	213.143	196.571	203.095	252.381	205.286	211.381	201.333			5.78	204.097	211.194	213.71	220.226	228.645	231.903	239.161	246.581
5.79	388.143	215.905	196.952	205.286	254.143	208.476	214.476	201.286			5.79	203.968	211.129	215.097	222.194	230.677	233.226	238.323	246.129
5.8	402.095	217.857	197.952	208.476	257.095	212.762	217.333	202.333			5.8	204.613	210.935	215.613	222.516	229.484	233.774	238.71	246.226
5.81	416.143	220.381	198.81	211.571	259.143	217.381	221	204.81			5.81	205.806	212.548	219.194	224.645	228.677	232.484	238.452	247.161
5.82	429.81	223.952	200.952	215.095	263.048	223	224.667	208			5.82	208.871	212.613	218.839	224.29	230.194	234.032	239	245.903
5.83	443.667	228.429	203.762	219.048	267.143	228.429	228.905	211.19			5.83	207.032	211.774	218.548	225.935	229.774	236.355	237.677	243.387
5.84	460.476	233.524	206.857	224.238	271.905	233.762	233.81	214.952			5.84	207.613	210.677	218.645	224.968	231.419	236.71	237.613	244.097
5.85	476.476	238.476	210.19	229.571	275.762	239.762	238.714	219.286			5.85	208.29	209.806	217.742	226.71	232.419	237.258	239.419	243.226
5.86	495.19	244.762	214.333	234.619	279.857	246.619	243.238	223.524			5.86	208.419	208.871	218.129	225.742	232.323	236.065	237.355	241.871
5.87	514.714	251.048	219.286	240.429	285.667	252.952	249.095	227.762			5.87	208.645	209.161	217	224.806	234.613	235	234.742	242.226
5.88	536.143	259.524	225	246.81	292.619	260.667	254.857	232.048			5.88	208.484	208.903	215.419	221.548	232.774	234.581	233.774	241.806
5.89	560.619	268.619	230.952	254.524	300.095	267.952	260.571	237.667			5.89	209.677	211.032	214.097	221.806	233.097	232.871	233.516	239.871
5.9	588.952	279.714	237.571	262.952	307.81	276.286	268.095	244.571			5.9	210.097	210.968	213.452	221	233.097	230.581	232.871	240.742
5.91	621.762	293.333	246.381	273.381	316.952	285.476	276.381	251.667			5.91	209.935	210.29	211.806	219.935	231.774	230.71	231.581	239.903
5.92	660.857	307.905	257.19	286.143	327.476	296.286	285.048	257.571			5.92	211.548	211.097	211.71	219.194	230.452	228.548	229.355	236.968
5.93	710.095	325.857	268.524	298.762	343.476	308.19	293.905	265.19			5.93	213.806	212.839	212.29	216.645	228.484	227.645	229.677	234.903
5.94	770.238	347.714	281	315.762	364.238	322.095	304.238	273.667			5.94	215.839	214.065	211.613	218.161	228.129	228.258	231.032	235.871
5.95	847.857	374.333	297.762	336.333	390.286	340.571	316	283.381			5.95	218.677	215.516	213.452	219.129	226.871	229.645	231.613	234.71
5.96	946.048	410.095	318.857	363.19	423.333	363.714	330.286	295.524			5.96	220.516	219.452	215.065	221.452	225.935	229.581	234.161	234.258
5.97	1067.33	458.952	345.524	396	464.952	392.762	348.952	307.952			5.97	225.387	223.484	219.129	221.258	225	228.968	235.226	234.774
5.98	1217.9	521.619	380.619	437.857	521.762	431.476	372.571	321.286			5.98	233.323	229.613	221.774	223.581	227.387	229.645	237.129	236.032
5.99	1379.95	601.619	424.952	489.762	586.524	478.619	401.524	335.762			5.99	240.935	238.452	226.419	224.968	229.806	231.129	241.032	237.065
6	1538.1	702.667	484.143	556.667	661.381	536.667	437.095	352			6	256.355	247.194	230.29	225.903	232.355	234.677	243.548	237.484
6.01	1713.62	827.476	560.095	639.286	738.286	609.048	481.095	372.429			6.01	276.742	258.387	236.419	231.548	233.71	237.258	247.839	241.226
6.02	1897.57	973.286	655.667	731.714	817.048	687.81	533.238	397.667			6.02	298.613	270.871	242.387	235.677	237.129	239.355	253.871	243.226
6.03	2076.52	1130.48	770.476	832.81	887.619	772.619	590.81	427.143			6.03	320.935	286.355	250.71	241.677	242.032	244.226	256.581	246.774
6.04	2234.24	1291.71	901.19	932.381	940.238	855.524	649.762	464.238			6.04	350.581	300.645	260.71	245.935	247.129	250.645	262.161	250.968
6.05	2377.86	1442.05	1040.14	1023.48	972.286	930.19	709	508.286			6.05	380.774	316.903	272.065	253.903	252.323	256.097	266.097	256.581
6.06	2548.19	1571.19	1178.33	1098.14	982.619	989.286	763.476	557.952			6.06	409.516	323.258	282.032	258.871	260.484	261.226	268.71	263
6.07	2653.86	1677.52	1299.9	1152.76	963.619	1026.38	803.048	616			6.07	430.161	326.548	292.226	267.839	267.065	267.613	272.871	266
6.08	2577.24	1726.38	1392.29	1180.71	921.81	1038.9	824.571	675.476			6.08	439.387	321.613	296.839	275.968	274.484	272.742	271.581	269.742
6.09	2471.43	1730.9	1451.19	1177.19	857.857	1024.95	825.667	732.714			6.09	436.742	309.129	297.903	279.581	279.355	278.548	272.581	271.935
6.1	2358.38	1683.9	1469.81	1141.1	781.619	983.476	806.048	781.619			6.1	419.677	293.806	293.032	281.71	279.323	282.419	268.387	271.935
6.11	2203.86	1590.14	1445.71	1074.86	693.381	920.857	769.857	817.524			6.11	392.581	275.452	285.226	281.226	281.129	282.161	264.806	272.355
6.12	2015.48	1457.86	1380.57	988.238	607.667	837.286	719.095	834.381			6.12	358.968	260.097	273.226	279	281.097	280.161	258.71	270.903
6.13	1789.95	1300.95	1279.38	887.905	526.286	744.286	656.381	830.857			6.13	325.387	244.355	259.935	271.452	278.516	277.226	254.323	266.935
6.14	1583.14	1127.43	1152.24	778.762	449.857	648.81	587.952	807.19			6.14	296.419	232.968	246.839	262.129	272.419	272.839	249.516	264.581
6.15	1402.57	961.952	1009.57	674.762	389.143	557.667	519.667	766.667			6.15	268.742	225.323	237.677	254.484	265.935	264.065	245.71	259.097
6.16	1197.14	804.429	861.571	577.381	340.524	475.857	454.238	712.286			6.16	250.032	220.29	230.194	246.516	258.677	257.871	242.452	254.194
6.17	994.048	655.381	721.381	495	303.19	404.476	396.762	645.857			6.17	234.484	216.677	225.806	239.935	252.71	250.548	240.516	251.194
6.18	833.333	538.952	595.286	427.476	276.048	350.524	349.238	573.238			6.18	222.968	215.161	220.645	234.645	245.903	245.581	237.806	247.774
6.19	711.143	450	490.571	371.333	257.286	306.619	312.476	502.429			6.19	215.71	213.548	217.548	229.968	241.645	241.097	235.032	244.774
6.2	617.476	383.095	406	328.857	245.429	273.81	285.19	439.381			6.2	212.194	215.419	216.194	226	238.226	237.161	231.935	240.355
6.21	552.381	333.524	343.381	298	239.524	252.095	265.429	384.762			6.21	209.032	214.71	214.516	224.548	235.903	235.613	232.613	238.613
6.22	509.571	307.095	298.857	277.429	236.095	237.571	252.524	338.714			6.22	206.613	213.806	212.258	221	231.581	233.839	232.161	236.935
6.23	482.333	279.429	268.81	264.095	236.048	229.333	245.095	302.857			6.23	204.484	213.097	212.935	220.452	228.194	232.484	233.484	237.903
6.24	467.524	266	248.476	255.81	237.667	226.429	242.286	275.524			6.24	202.839	215.935	212.806	221.355	225.903	231.419	231.161	237.548
6.25	462	255.571	234.571	250.667	239.857	226.19	241.905	257.333			6.25	203.097	217.548	212.226	219.968	225.419	230.419	232.516	236.387
6.26	464.19	250	227.524	249.333	243.81	227.81	242.143	246.619			6.26	203.226	215.871	212.323	221.323	225.097	229.645	234.065	236.032
6.27	470.238	245.857	224.381	249.238	247.19	231.19	243.762	240.19			6.27	201.29	214.097	212.935	219.484	225.323	230.129	234.613	237.968
6.28	479.619	246.905	223.286	251.762	253.238	234.952	246.571	237.476			6.28	202.097	215.613	214.484	219.903	223.645	229.839	235.065	239.129
6.29	490.381	248.762	223.857	254.667	257.333	240.524	250.381	236.81			6.29	203.097	216.129	217.742	223.355	223.097	229.548	238.452	241.097
6.3	501.667	251.857	225.476	256.857	261.19	246.857	254.095	237.429			6.3	203.645	216.387	219.516	225.71	222.903	231.355	241.871	241.484
6.31	510.571	255.905	227.476	261.286	266.048	253.095	257.857	239.238			6.31	205.097	218.097	222.097	231	224.71	233.968	243.871	244.258
6.32	522.952	261.476	230.095	267.476	272.476	259.429	262	242.81			6.32	206.355	217.968	223.645	235.065	227	236.548	246.806	247.355
6.33	537.143	267.524	234.238	275.048	277.952	265.143	265.857	245.952			6.33	207.71	220.484	226.871	241.452	227.677	238.065	250.452	250.194
6.34	550.571	272.524	238.619	287.19	282.667	270.095	268.905	249.381			6.34	208.71	222.323	228.935	254	231.323	240.871	254.903	253.161
6.35	565.952	278.381	242.905	306.286	286.81	275.619	272.952	253.429			6.35	209.065	221.903	230.161	247.194	234.323	246.161	258.194	256.387
6.36	583.19	287.381	248.143	338.143	292.095	282.333	277.429	257.238			6.36	209.387	220.935	232.258	246.742	238.484	250.29	259.129	258.29
6.37	600.905	296.143	255.143	382.619	299.81	289.429	282.333	261.381			6.37	210.097	219.452	232.226	245.742	239.548	252.613	259.129	262.355
6.38	622.524	306.19	263.429	416.143	307.476	297.524	287.81	265.333			6.38	216.774	218.194	230.452	244.71	242.29	254.71	259.581	263.677
6.39	648.095	317.952	271.619	454.762	316.619	305.905	294.667	270.19			6.39	215.29	218.387	229.323	243.516	244.065	254.387	258.613	265.516
6.4	681.571	332.048	280.905	479.19	326.381	315.095	302.048	276.524			6.4	212.935	217.968	227.806	239.355	244.516	255.484	254.032	267.387
6.41	721.048	347.19	292.429	501.81	340.095	324.81	309.381	283.81			6.41	212.194	217	225.387	238.194	242.29	253.806	250.774	266.903
6.42	775.333	368.238	306.19	523.286	359.19	336.333	317.667	291.238			6.42	209.613	217.452	223	235.258	241.29	251.613	249	263.806
6.43	842	394.762	321.81	557.571	384.381	350.714	328	301.524			6.43	208.581	215.129	221.129	232.774	239.194	247.935	244.774	261.065
6.44	924.238	428.19	341.619	611.667	419.476	368.952	339.524	311.286			6.44	205.419	214	220.516	231.419	237.968	244.387	240.097	259.29
6.45	1026.24	471.619	367.381	685.381	463.19	390.333	354	321.476			6.45	204.903	212.613	218.71	229.097	236.355	242.032	237.839	254.516
6.46	1157.67	529.952	400.095	769.619	519.476	420.095	372.524	332.19			6.46	203.742	210.032	215.839	227.677	237.581	239.355	238.161	250.871
6.47	1310.14	605.048	443.429	836.143	582.19	459.381	395.286	342.476			6.47	201.581	208.29	213.484	224.839	232.097	235.71	235.226	246.968
6.48	1492.71	701.19	500.429	884.952	663.048	509.714	425.238	355.333			6.48	202.387	207.258	212.903	222.581	231.032	234.194	233.226	243.935
6.49	1693.76	819.952	575.333	939.619	750.905	572.524	464.048	373.667			6.49	201.323	207.129	213.677	221.581	228.742	233.226	232.645	241.065
6.5	1916.24	958.667	671.476	1018.76	841.333	646.19	512.333	393.81			6.5	201.516	204.161	212.355	219.71	225.516	232.452	232.935	240.548
6.51	2136.14	1116.86	786.714	1119.81	930.905	732.048	566.952	417.667			6.51	198.581	205.839	210.548	218.355	223.484	229.29	233.516	240.613
6.52	2346.19	1284.57	919.143	1229.71	1010.29	823.333	629	447.429			6.52	198.452	205.903	211.161	218.097	224.032	228.226	231.774	236.774
6.53	2544.43	1451.86	1070.05	1347.57	1073.1	913.429	699.667	483.667			6.53	197.903	206.742	209.839	216.839	222.387	227.806	231.387	237.387
6.54	2698.86	1610.14	1223.67	1445.62	1109.29	999.143	770.333	531.476			6.54	195.323	206.323	209.452	216.065	219.677	228.613	231.839	237.935
6.55	2810.76	1741.86	1364.43	1495.14	1119.29	1070.95	833.238	589.19			6.55	194.581	206.581	209.548	216.355	221.097	227.645	232.968	236.452
6.56	2860.57	1837.19	1486.48	1484	1100.05	1121.43	885.524	654.143			6.56	195.097	205.613	211.129	218.258	220.29	228.032	231.71	237.097
6.57	2844.33	1889.14	1577.48	1418	1056.19	1144.76	923.429	720.857			6.57	195.645	206.161	212.71	218.194	222.097	228.774	233.29	234.516
6.58	2758.48	1883	1629.95	1331.24	986.905	1140.71	939.143	787.095			6.58	196.032	207.129	213.548	218.677	222.161	228.839	233.903	235.742
6.59	2614.76	1824.86	1638.14	1241.33	896.571	1107.38	932.476	847.81			6.59	197.065	206.903	213.516	217.516	223.226	230.161	234.258	235.742
6.6	2423.76	1716.62	1600.29	1139.1	802.048	1046.38	904.762	899.571			6.6	197.323	210.226	214.903	218.29	222.839	230	236.032	236.839
6.61	2191.24	1572.05	1514.62	1026.71	701.238	964.095	856.952	932.476			6.61	197.161	211.613	213.935	217.581	222.613	229.581	236.774	237.806
6.62	1938.38	1399.86	1395.62	906.571	601.619	866.476	791.667	944.619			6.62	197.645	211.29	214.032	218.71	223.129	231.065	236.484	237.613
6.63	1675.86	1214.1	1251	787.667	511.19	761.762	715.19	932.571			6.63	198.71	211.581	216.452	219.097	223.387	231.161	237.871	238.323
6.64	1421.67	1030.29	1089.81	674.571	431.095	658.286	633.524	899.667			6.64	198.226	214	218.548	220.516	223.548	231.452	240.968	238.129
6.65	1182.43	853.19	925.619	571.333	370.048	559	553.238	849.952			6.65	201.258	216.581	219.097	222.677	224.194	231.355	242.258	240.032
6.66	978.048	698.81	769.571	483.81	324.476	474.048	480.048	785.333			6.66	204.226	218.645	219.613	223.903	226.29	234.935	243.161	242.129
6.67	806.905	570.333	633.333	410.857	288.619	403.524	413.952	707			6.67	209.29	221.774	222.71	226.387	225.871	235.645	245	241.29
6.68	667.143	471.333	519	353.714	263.381	348.81	360.238	625.238			6.68	213.516	225.161	226.387	228.903	225.645	236.903	247.032	244.548
6.69	561.762	394.905	428.524	310.81	246.619	305.667	317.952	548.238			6.69	218	228.774	228.065	231.258	227.29	238.613	248.387	246.903
6.7	484.952	339.286	359.381	279.714	237.476	274.714	285.762	475.333			6.7	222.065	235.161	232.645	234.097	229.677	240.161	250.065	248.355
6.71	432.905	298.714	309.095	255.476	231.667	255.857	263.619	411.286			6.71	225.903	241.419	238.129	235.71	232.774	241.935	253.774	249.613
6.72	395.095	272.476	275.714	240.19	231.238	242.476	249.429	359.667			6.72	234	246	244.484	240.032	234.968	244.161	256.968	250.29
6.73	372.286	256.333	253	233.238	232.857	234.429	240.286	319.333			6.73	237.065	249.194	248.677	244.968	239.355	249.581	262.742	254.129
6.74	359.714	247.381	238.952	229.905	233.952	232	235.143	290.476			6.74	239.839	252.839	253.871	250.226	242.774	255.871	265.323	256
6.75	353.048	242.476	230.095	228.952	237.762	233.095	234.571	270.762			6.75	239.871	253.032	256.032	256.645	247.903	261.226	267.806	258.161
6.76	352.095	240.238	226.143	229.619	242.619	235.571	236.048	257.667			6.76	238.71	247.194	257.355	260.29	250.903	266.548	270.032	262.258
6.77	354	240.238	226	231.143	246.857	239.048	238.619	250.429			6.77	237.903	245.065	256.935	262.097	256.742	271.419	270.419	265
6.78	357.095	241.286	226.857	234	252.095	244.143	242.381	245.19			6.78	234.194	241.839	254.871	265.032	259.484	273.258	271.258	267.484
6.79	361	243.81	228.333	238	256.571	248.524	246.524	243.571			6.79	230.161	241.839	252.419	267	261.806	273.29	270.387	271.032
6.8	367.143	247.81	230.762	241.81	260.81	253.667	250.762	244.714			6.8	230.032	244.613	251.968	268.355	261.645	272.548	272.645	273.161
6.81	371.143	250.095	232.714	246.524	265.143	259.143	255.429	246.476			6.81	232.452	248.839	253.839	269.774	261.871	271.065	272.903	272.355
6.82	374.81	254	236.048	250.143	269.381	265.667	259.667	248.19			6.82	233.516	253.548	259.032	278.226	260.355	271	276.323	272.452
6.83	379.81	258.476	239.095	254.095	273.714	271.714	263.905	251.571			6.83	234.032	257.742	264.806	287.742	261.194	272.226	282.419	273.452
6.84	385.19	262.143	242.286	259.619	278.048	276.095	268.19	255.476			6.84	235.258	260.935	269.323	277.677	261.387	271.935	289.161	273.581
6.85	390.19	265.905	245.905	266.381	283.333	282.667	273.619	259.048			6.85	237.71	265	275.258	280.645	264.226	276.71	296.129	275.71
6.86	394	271.714	249.857	272.286	289.81	288.048	279.286	262.19			6.86	238.355	267.129	281.161	286.129	270.29	285.097	302.968	280.452
6.87	400.857	277.571	254.762	278.762	294.905	294.19	283.81	266.19			6.87	241.258	267.226	286	292.29	276.258	292.355	305.613	287.613
6.88	407.857	282.571	260.81	287.714	301.048	299.571	288.714	270.81			6.88	241.29	266.742	287.065	293.29	282.226	299.581	308.774	297.194
6.89	416.714	288.571	266.952	296.429	310.81	306.667	294.952	275.762			6.89	242.29	265.516	286.613	295.065	287.452	305.161	308.29	302.613
6.9	429.952	298.19	274.524	306.19	319.619	315.381	302.429	281.143			6.9	241.968	262.484	287.742	296.129	291.613	308.065	308.097	308.484
6.91	445.048	308.81	283.667	317.286	329.381	324.714	310.571	287.238			6.91	240.065	260.29	281.548	294.548	293.516	307.065	305.452	312.839
6.92	462.333	322.238	294.381	331.81	342.238	334.714	319.571	293.19			6.92	236.581	255.323	278.548	292.71	292.29	307.677	303.355	313.935
6.93	485.524	337.762	305.857	348.857	358.19	346.714	328.667	301.429			6.93	236.484	253.097	276.226	291.645	292.871	305.323	300.29	312.581
6.94	516.048	355.81	320.095	368.714	376.333	360.571	338.095	312			6.94	233.968	252.032	273.032	290.871	292	303.903	297.613	310.71
6.95	554.571	378.952	337.714	393.095	400.048	375.048	348.952	323.714			6.95	232.323	250.355	271.355	287.645	289.129	301.806	293.742	308.645
6.96	605.905	409.048	359.19	424.095	430.571	393.143	361.857	335.667			6.96	231.645	247.452	267.226	282.355	284.645	297.548	291.419	307.774
6.97	668.571	448.048	386.381	464.143	469.048	416.619	375.905	348.238			6.97	230.323	245.258	264.387	278.613	283.742	294.452	289.839	305.032
6.98	745.19	498.381	422.476	513.81	515.476	445.905	391.714	361.238			6.98	229.935	243.129	259.516	275.742	279.71	292.258	285.613	302.774
6.99	833.714	562.381	467	571.476	572.81	481.952	411.476	374.476			6.99	227.839	241.484	257.258	273.71	279.323	290.032	283.613	300.258
7	936.19	639.19	521.905	640.619	639.143	528.381	436.762	388.952			7	226.032	239.355	257.226	269.097	274.613	286.774	280.452	297.806
7.01	1046.95	729.429	591.286	719.667	716.048	584.571	468.143	404.381			7.01	226.226	239.323	254.226	266.129	272.774	282.968	277.742	300.677
7.02	1166.86	831.952	676.143	805.762	790.048	649.381	506.905	423.952			7.02	225.968	237.968	250.355	262.968	269.613	279.968	273.548	293.968
7.03	1284.86	942.571	772.952	891.619	855.714	723	553.476	446.476			7.03	223.226	235.387	248.065	259.452	264.742	277.258	269.323	288.516
7.04	1392	1052.52	875.714	972.762	914.238	799.619	604	472.952			7.04	222.645	234.71	243.677	257.935	262.29	274.129	264.258	285.613
7.05	1486.52	1151.76	982	1040.38	959.286	875.524	658.048	505.952			7.05	221.258	232.29	241.323	252.29	260.645	270.355	259.677	282.032
7.06	1556.48	1242.57	1083.86	1090.57	986.143	943.333	713.81	543.714			7.06	221.355	232.613	240.194	249.516	257.065	263.903	254.516	280.645
7.07	1596.52	1310.52	1173.05	1120.9	988.857	995.524	763.905	590.905			7.07	220.645	231.806	240.484	247.29	253.097	258.677	250.129	272.452
7.08	1601.38	1346.67	1246.43	1127.81	967.095	1031.24	803	642.143			7.08	220.161	233.71	240.968	244.968	249.194	256.097	247.742	264.871
7.09	1571.81	1347.05	1289.33	1106	924.905	1043.19	829.143	694.952			7.09	219.645	234.452	242.516	243.065	244.548	254.839	246.548	259
7.1	1509.48	1309.71	1294.67	1066.57	865.476	1031.19	841.905	748.238			7.1	221.032	237.323	244.032	243.194	243.968	251.548	247.226	255.452
7.11	1419.62	1244.67	1264.76	1004.33	790.857	991.238	837.19	797.81			7.11	222.258	239.258	246.226	243.871	243.871	251.452	246.419	251.903
7.12	1309.95	1154.43	1201.86	925.476	705.952	932.381	814.81	836.905			7.12	223.226	239.613	248.71	245.581	244.355	252.484	246.387	248.387
7.13	1177.48	1043	1113.76	845	623.857	858.333	774.667	863.19			7.13	223.903	239.129	252.258	248	245.871	253.452	247.065	245.677
7.14	1039.81	923.095	1008.95	764.381	541.143	773.048	719.857	870.714			7.14	226.258	238.71	250.774	250.258	247.484	254.581	247.258	246.097
7.15	903.762	800	892.095	694.333	467.143	682.19	655.667	858.905			7.15	227.258	237.226	250.387	251.387	248.935	256.645	247.774	245.161
7.16	773.857	684.286	771.143	601.286	403.952	595.571	589	828.857			7.16	228.935	238.387	248.226	251.452	249.581	256	246.581	244.032
7.17	660.762	579.286	658.333	507.762	353.905	512.905	522.143	782.476			7.17	230.387	239.226	247.452	251.903	251.516	257.839	245.548	245.677
7.18	561.524	487.619	554.762	436.667	315.143	444.286	460.81	723.81			7.18	232.645	241.935	245.581	249.774	251.032	256.935	247.097	246.323
7.19	482.952	415.762	466.524	381	286.619	385.095	406.667	658.048			7.19	238.355	249.355	246.548	248.968	250.613	255.839	250.194	246.806
7.2	422.81	360.714	395.143	336.857	266.143	337.952	361.048	588.667			7.2	243.613	255.258	249.677	250.161	249.161	255.032	251.226	246.613
7.21	374.857	317.714	341.81	299.333	252.143	302.857	325.238	518.524			7.21	251.742	257.065	255.355	250.097	247.323	254.129	254.065	247.29
7.22	340.762	286.857	305.19	272.81	245.286	275.81	297.762	452.81			7.22	254.871	257.774	260.742	252.613	246.645	255.258	258.484	248.71
7.23	317.81	266.762	278.095	256.048	241.476	259.714	277.048	395.952			7.23	258.71	257.548	264.903	256.71	248.806	259.065	260.065	250.387
7.24	302.952	252.952	258.667	244.857	240.429	248.286	263.81	348.143			7.24	259.871	255.452	267.065	261.581	253.129	262.903	263.903	253.065
7.25	294.81	244.286	245.333	239.19	240.952	243	255.048	310.476			7.25	260.226	251.065	266.29	264.742	256.903	265.903	266.903	255.871
7.26	290.048	239.905	238.476	236.905	242.19	241.762	249.571	282.19			7.26	255.161	243.387	265.323	265.903	261.613	270.968	269	258.452
7.27	287.857	237.81	235.714	235.571	246.095	242.667	246.143	260.333			7.27	249.065	234.742	261.226	267.258	264.581	274.548	267.452	263.645
7.28	288.619	237.286	233.81	235.19	249.667	243.81	245.095	246.429			7.28	241.226	228.065	253.161	266.194	265.161	274	266.097	265.839
7.29	289.714	237.857	233.952	237.333	253	248	245.667	238.19			7.29	234.516	222.839	246.839	260.484	264.258	273.645	262.226	267.387
7.3	291.857	239.476	235.381	240.429	256.048	251.429	247.286	233.714			7.3	229.097	218.355	241.065	254.774	264.097	271.161	258.935	269.581
7.31	293.19	242.095	237.619	243.524	260.143	255.143	251.905	232.286			7.31	219.323	216.129	237.065	248.097	260.484	266.161	256.226	266.71
7.32	296.238	244.857	240.905	246.333	264.333	259.857	257	233.905			7.32	214.774	214.29	232.548	242.419	253.903	260.581	251.71	264.097
7.33	298.619	247.857	244.81	249.857	268.238	265.429	262.286	236.238			7.33	209.968	213.968	228.742	240.516	248.935	257.323	249.484	258.935
7.34	301.19	251	247.333	253.476	272.762	270.762	266.143	240.095			7.34	208.581	212.968	227.387	238.452	243.903	251.871	246.968	256.419
7.35	303.762	253.714	250.286	257.524	275.905	276.048	270.095	244.476			7.35	204.903	212.613	226.71	236.806	241	250.613	248.871	254.742
7.36	305.857	256.905	253.19	260.714	280.524	281.048	273.857	249.381			7.36	202.258	212.258	225.871	236.613	237.677	248.452	248.774	249.968
7.37	306.524	259.857	256.238	263.429	282.81	285.476	276.619	254.333			7.37	200.935	211.484	225.645	238.032	237.548	247.677	248.548	246.71
7.38	308.238	262.81	258.81	266.571	286	288.238	279.286	259.762			7.38	200.194	211.032	224.839	237.097	239.129	248.677	248	246.097
7.39	310.524	265.952	261.19	269.857	287.905	291.143	282.619	265.381			7.39	201.065	209.871	222	236.645	238.258	248.581	248.71	244.742
7.4	310.81	269.81	263.857	273.905	288.905	295.81	285.762	269.238			7.4	200.355	208.129	219.71	236.581	240.032	248.677	248.484	246.613
7.41	312.429	271.905	266.333	276.952	291.048	299.381	287.143	271.619			7.41	199.484	208.29	218.516	236.484	239.645	250	249.226	247.806
7.42	316.238	276.333	269.619	280.524	293.667	301	288.19	275.429			7.42	196.935	207.484	217.935	239.258	239.355	249.032	247.968	249.516
7.43	319.714	281.524	274.095	284.429	298.095	304.476	289.333	278.857			7.43	198.129	206.645	216.581	237.032	238.774	248.097	245.968	250.355
7.44	325.095	287.048	278.857	288.952	303.333	308	289.857	281.286			7.44	198.258	205.839	215.032	231.774	236.194	248.677	243.935	250.419
7.45	334	294.905	285.714	296.619	309.714	311.238	291.095	283.333			7.45	197.774	204	212.71	228.323	234.387	247.968	242.387	250.645
7.46	343.81	304.286	294.81	307.238	319.667	315.667	293.238	284.476			7.46	196.581	203.613	211.613	226.226	231.677	248.323	241.645	251.387
7.47	358.286	317.81	305.333	320.286	334.524	322.524	295.714	285.667			7.47	197.065	203.258	211.387	225.419	230.129	245.548	238.742	249.129
7.48	377.81	335.571	318.238	337.238	353.571	332.619	299.81	286.905			7.48	197.484	204.226	212.71	223.387	229.226	239.71	236.032	247.387
7.49	404.286	359.048	336.952	358.714	379.667	346.762	305.714	289.048			7.49	196.581	203.129	212.355	221.71	226.548	236.226	233.484	245.226
7.5	441.429	387.667	362.19	388.619	413.524	365.571	316.19	291.714			7.5	197.581	203.097	210.516	220.742	225.323	235.29	232.935	242.774
7.51	486.286	426.667	395.381	426.476	454.19	389.619	330.333	295.476			7.51	198.097	204.032	209.484	218.903	224.484	233.097	231.194	237.258
7.52	529.905	475.381	438.381	473.333	504.238	423.714	349.333	300.619			7.52	198.742	204	210.032	219.419	224.71	230.677	231.032	236.419
7.53	585.429	532.762	490.762	528.714	562.619	465.714	375.762	307.81			7.53	198.677	206	212.355	217.613	222.742	231.484	230.839	236.097
7.54	646.19	599.952	556.143	591.524	624.952	516.619	408.81	317.19			7.54	199.387	207.161	213.581	218.29	222.29	230.161	230.806	235.097
7.55	713	672.143	630.286	662.286	691.238	576.571	449.762	331.048			7.55	201.581	209.387	214.258	218.71	221.194	229.677	230.71	233
7.56	778.619	747.238	711.143	738	754.952	642.619	497.429	351.857			7.56	203.323	211.71	215.581	221.742	222.419	230.355	232.968	232.71
7.57	839	823.619	795.667	812.714	812.619	713.905	553.286	380.095			7.57	204.742	215.71	218.613	221.839	223.323	231.742	234.645	231.677
7.58	893.476	895.286	880.905	881.762	861.048	786.667	613.714	415.048			7.58	205.097	217.226	222.355	223.355	225.323	236.548	234.968	232.645
7.59	933.762	954.476	959.81	942.476	891.476	852	674.143	457.19			7.59	207.032	218.903	223.839	224.29	224.968	241	236.871	233.613
7.6	958.048	997.619	1023.33	987.571	905.286	908.095	731.381	508.048			7.6	209.097	220.645	225.806	228.516	228.29	241.484	239.452	234.161
7.61	966.381	1019.14	1066.57	1011.71	898.286	946.762	781.048	565.571			7.61	209.774	219.613	226.613	231.419	229.452	243.194	241.323	237.548
7.62	951	1014.14	1085.9	1012.67	871.905	967.333	818.476	626.667			7.62	209.677	219	227.452	232.935	233.806	245.032	242.677	237.774
7.63	917.667	988.667	1077.71	990.333	826.667	962.905	839.429	689.429			7.63	208.935	219.032	227.516	233.935	239.29	245.903	243.742	239.742
7.64	869.048	941	1040.33	949.19	766.095	942.048	842.143	748.476			7.64	209.903	218.71	227.677	234.935	239.968	245.871	243.161	240.742
7.65	806.333	874.857	979.143	892.667	694.286	899.333	828.667	800.429			7.65	211.419	218.226	227.452	235.903	240.645	244.613	245.645	243.516
7.66	736.667	798.238	898.238	819.714	620.429	837.667	796.762	840.762			7.66	211.871	219.226	226	235.452	238.032	245.29	245	244.484
7.67	663.571	715.714	805.286	735.333	547.333	767.905	749.81	862.81			7.67	212	217.387	225.903	235.387	237.742	246.71	245.161	245.548
7.68	585.619	631.952	711.286	649.81	477.333	689.476	691.19	867.476			7.68	213.29	217.387	224.871	234.258	236.742	244.613	244.129	246.774
7.69	515.952	549.762	616.952	569.524	413.762	608.476	626.905	853.476			7.69	213.484	215.71	225.097	234.387	234.194	243.806	242.226	247.065
7.7	450.762	473.476	527.143	492.524	361.095	531.524	559.714	819.857			7.7	212.581	213.484	225.839	232.645	235.677	242.806	243.097	248.323
7.71	395.571	408.571	453.095	425.619	320.286	459.238	492.524	771.238			7.71	211.806	213.194	226.129	230.968	235.581	243.71	242.323	248.29
7.72	348.952	355.952	391.143	368.857	287	398	431.524	712.19			7.72	210.613	212.645	221.452	227.194	234.129	241.645	241.387	247.677
7.73	310.381	311.714	344.524	325.667	261.19	348.286	377.143	645.143			7.73	209.677	212.387	219.71	228.065	233.419	242.871	241.161	246.032
7.74	280.667	277.952	304.095	290.857	242.048	308.714	331.429	572.524			7.74	208.677	210.645	218.871	227.032	232.871	240.29	239.161	245.387
7.75	258	254.095	271.286	263.667	230.048	276.81	296.048	503.286			7.75	208.194	210.323	217.645	225.129	231.71	239.032	236.226	243.71
7.76	241.857	237	249.048	243.905	222.095	254.19	268.286	439.381			7.76	206.258	211.097	216.774	224.677	229.032	236	235.839	242.806
7.77	230.571	224.857	234.381	231.048	216.238	238.143	246.143	382.952			7.77	205.581	211.548	215.419	222.742	228.452	234.452	235.194	240.419
7.78	222.429	216.476	224.381	222.524	214.714	227.524	230	335.714			7.78	206.097	210.935	215.161	223.645	224.839	233.548	233.323	241.161
7.79	215.524	209.524	218.095	216.286	213.619	220.952	220	297.81			7.79	206.065	213.581	214.71	224.258	226.452	232.29	232.839	239.29
7.8	211.381	206.667	213.619	212.333	213.286	216.571	213.381	266.81			7.8	207.71	212.516	216.871	222.677	225.871	232.29	234.387	236.258
7.81	210.143	205.381	211.524	209.333	216.476	214.048	208.762	244.286			7.81	207.71	213.097	216.581	223.516	224.419	232.258	232.548	235.194
7.82	210.048	203.429	210.762	209.381	215.905	213.524	207.19	229.143			7.82	208.194	214.323	217.129	224.581	224.645	232.903	232.645	234.645
7.83	209.381	203.048	210.143	209.095	214.762	214.524	207.286	218.571			7.83	208.065	215.613	219.129	227.161	225	231.161	234	235
7.84	208.524	203.619	209.667	208.905	215.667	214.857	206.762	212.095			7.84	209.839	216.226	219.71	228.226	225.516	230.452	233.806	234.903
7.85	208.286	203.571	209	210.238	216.714	216.238	206.381	207.619			7.85	212.323	217.935	219.484	232.29	227.581	231.581	235.839	232.71
7.86	209.143	204.667	209.286	212.857	217.286	217	206.333	205.095			7.86	213.871	218.452	221.71	231.355	226.613	233.258	236.194	232.935
7.87	209.81	205	210.333	216.286	218	218.143	207.667	204.238			7.87	213.71	223.129	224.161	230.484	226.452	234	237.387	233.677
7.88	210.238	204.857	211.619	221.19	219.667	219.524	209	204.667			7.88	214.935	223.226	225.581	229.226	226	234.548	237.613	233.323
7.89	210.571	205.286	212.286	227.476	220.81	220.667	209.714	204.857			7.89	217.097	225.903	225.839	228.968	226.355	234.258	240.194	234.516
7.9	209.81	206.476	212.333	236.095	222.762	221.714	210.238	204.905			7.9	219.387	229.452	227.806	230.129	227.484	236.452	240.194	236.161
7.91	211.381	207.143	213.857	246.333	223.048	223.19	210.381	205.333			7.91	224.419	234.387	232.548	231.935	228	238.258	244	236.742
7.92	212.381	208.714	215.905	261.476	223.857	226.19	212.048	207.333			7.92	230.581	240.065	236.548	234.677	231.548	238.387	247.774	239.161
7.93	213.476	210.714	218.238	279.571	226.048	227.952	213.143	209.095			7.93	237.129	248.258	242.484	239.065	230.968	240.516	253.097	241.774
7.94	215	213.286	220.238	301.714	227.762	228.429	213.81	210.19			7.94	247	260	250.194	243.774	232.935	243.871	257.968	242.871
7.95	216.667	216	223.143	321.381	229.714	230.238	214.905	210.952			7.95	259.097	275.484	261.065	250.355	236.29	249.903	263.71	245.968
7.96	218.81	219.762	225.524	335.667	231.571	233.048	215.667	212.619			7.96	274.194	290.484	273.097	257.484	240.29	253.29	272.29	251.581
7.97	220	221.905	228.286	357.19	233.524	234.905	217.048	214.286			7.97	292.581	309.613	286.419	266.129	245.484	259.742	280.774	254.645
7.98	222.095	223.857	231.857	336.714	236.429	236.714	218.238	216.524			7.98	311.258	327.935	304	276	251.516	268.645	291.032	262.839
7.99	225.143	228	234.476	307.762	239.667	239.048	219	217.952			7.99	328.806	344.355	321.29	289.677	260.839	278.903	303	271
8	228.286	232.286	238.381	291.286	244.476	241.238	220.333	218.429			8	344.194	352.258	337.968	305.742	271.452	290.71	315.742	280.452
8.01	231.571	236.905	242.619	280.048	250.286	243.048	222.095	219.095			8.01	356.161	352.71	352.742	321.968	283.871	304.806	328	290.968
8.02	237.19	243.143	249.048	274.619	257.286	246.381	223.762	219.857			8.02	366.419	347.71	360.194	338.452	296.129	319.806	336.161	302.258
8.03	243.714	250.762	258.333	274.952	266.095	251.667	225.714	221.667			8.03	365.097	336.613	358.161	350.645	310.677	334.419	339.742	312.452
8.04	251.857	260.19	269.857	280.381	278.571	260.286	228.429	223.571			8.04	359	322.774	352.581	355.097	324.806	346.613	340.194	321.871
8.05	261.81	272.667	284.143	289.238	292.19	270.048	233.571	225.19			8.05	346.581	305.742	340.194	353.935	335.903	355.839	336.29	331.258
8.06	274.429	288.714	302.048	302.952	310	281.476	239.381	226.905			8.06	332	291.774	324.742	343.645	341.613	356.935	331.129	337.581
8.07	287.19	306.429	322.857	321.476	331.048	294.952	247.667	229.667			8.07	316.742	279.677	308.194	333.903	343.065	353.355	321	338
8.08	300.952	326.714	345.571	343	354.048	312.143	258.81	234.524			8.08	301.226	269.226	294.581	322.29	342.129	346.194	311.742	335.903
8.09	317.095	348.667	370.762	366.762	377.571	333.857	271.333	240.333			8.09	284.742	263.839	284.452	309.452	337	336.097	303.548	329
8.1	332.095	370.714	398.286	393.095	401.524	357.952	285.476	247.81			8.1	269.968	259.774	276.323	297.742	319.774	326.258	294.613	320.484
8.11	346.143	391.81	424.476	418.143	422.476	382.286	300.81	258.143			8.11	260.452	258.548	264.452	289.774	308.387	313.581	286.871	313.355
8.12	358.714	410.952	447.429	441.524	441.19	406.571	320.19	271.333			8.12	252.613	256.839	255.452	279.903	297.29	304.065	282.065	303.677
8.13	370.333	423.857	465.714	462.476	453.571	429.667	340.667	287.19			8.13	244.065	249.323	250.516	271.903	287.516	292.387	274.71	296.774
8.14	375	433.81	477.286	478.095	457.81	449.476	358.476	305.619			8.14	238.452	240.871	246.935	264.903	278.968	285.774	266.484	288.323
8.15	374.952	437.381	479.81	487.095	456.905	465.333	374	327.048			8.15	233.484	236.645	243.903	259.645	273.032	277.645	263.129	279.387
8.16	372.81	433.429	476.714	488.286	448.381	474.81	387.333	350.143			8.16	233.161	234.871	240.161	252.548	265.419	270.839	260.677	275.516
8.17	366.619	423.476	464.762	479.762	434.238	473.762	395.286	373.476			8.17	230.839	232.742	237.581	247.387	261.323	266.194	255.645	270.323
8.18	357.19	409.667	444.524	463.571	411.81	468.286	397.905	396.714			8.18	229.581	232.774	238.839	246.097	256.194	261.903	254.258	263.903
8.19	342.81	389.238	419.238	441.571	387.095	454.667	394.81	417.714			8.19	227.645	233.355	237.613	245.226	251.226	258.097	252.194	259.258
8.2	325.381	364.952	392.476	416.048	360.286	434.952	385.857	432.476			8.2	230.452	234.194	236.774	244.065	248.548	255.419	251.419	255.226
8.21	308.381	340.333	362.905	388.81	333.667	411.19	372.095	441.857			8.21	231.903	236.387	239.032	244.548	245.968	253.419	250.452	251.968
8.22	290.857	316.238	333.381	359.714	309.048	384.048	354.81	445.095			8.22	232.903	236.968	240.677	243.645	245.032	251.065	252.194	248.968
8.23	274.524	292.381	305.762	331.19	285.381	356.238	334.857	441.857			8.23	233.71	238.355	243.29	246.742	244.71	252	251.774	249.613
8.24	259.238	270.714	280.476	304.476	263	329.381	313.81	429.857			8.24	236.226	239.548	245.645	249.29	243.516	254.065	251.871	251.097
8.25	244.571	252.333	258.762	280.857	245.476	303.333	293.048	411.571			8.25	239.129	241.323	244.774	249.548	244.387	255.71	253.774	250.323
8.26	234.095	237.143	240.762	261.619	232.81	277.381	274.381	389.286			8.26	239.968	245.032	246.677	249.935	246.968	255.806	256.355	250.452
8.27	225.143	224.286	226.714	245.048	222.476	258.81	256.905	363.905			8.27	239.903	246.903	248.839	251.452	248.065	257.452	257.613	251.355
8.28	217.619	213.667	215.333	231.429	214.667	243.381	241.381	338.19			8.28	242.516	246.903	251.871	252.032	249.452	259.032	257.935	255.161
8.29	211.286	206.571	207.429	221.524	209.381	230.762	229.571	312.476			8.29	245.935	249.129	253.452	254.548	249.516	259.613	260.935	255.903
8.3	205.429	202.048	201.381	214.571	205.048	221.714	220.143	288.762			8.3	246.871	254.29	256.161	256.097	250.839	262.387	263.935	256.355
8.31	204.143	198.143	197	208.952	203.762	214.524	212.714	266.524			8.31	249.548	260.194	258.968	258.226	252.806	264.419	268.355	255.677
8.32	202.429	195.19	193.905	203.381	203.238	210.048	207.381	248			8.32	253.387	265.581	263.839	260.613	253.774	263.968	275.968	254.903
8.33	201.476	192.857	191.619	200.143	202.286	207.667	202.619	233			8.33	258.161	271.032	268.774	265.742	255.903	265.839	282.097	256
8.34	200.905	191.381	190.429	199.381	203	206.048	200	222.619			8.34	262.29	276.903	278.032	269.677	259.581	268.677	289.903	259.161
8.35	200.476	191.048	189.524	199.857	203.905	204.381	199.476	213.571			8.35	269.387	281.968	285.871	276.71	263.484	274.871	288.484	262.032
8.36	201	190.238	188.476	200.952	203.952	204.19	198.714	206.524			8.36	271.871	286.129	291.903	284.097	267.839	280.839	290.677	265.645
8.37	201.952	190.571	188.714	200.333	204.238	204.667	198.238	202.238			8.37	277.194	289.806	297.581	292	272.452	288.806	295.742	270.226
8.38	202.19	191.619	189.905	200.714	205.857	205.714	199.095	199.429			8.38	281.548	290.645	300.645	296.065	279.097	294.548	299.774	275.806
8.39	203.81	193.143	191	201.952	207	206.571	201	197.952			8.39	285.161	292.935	301.516	301	287.355	301.903	300.161	282.548
8.4	206	194.429	192.762	202.667	207.952	207.714	202.333	197.095			8.4	286.806	296.323	303.419	306.968	294	307.419	299.548	285.71
8.41	207.571	195.857	194.095	204.429	209.667	208.381	203.619	196.429			8.41	292.097	301.419	308.935	310.613	298.226	312.645	299.742	288.355
8.42	208.476	197.095	195	205.905	212.238	210.381	205.476	196.905			8.42	297.387	304.935	311.871	312	300.742	315.29	301.129	291.452
8.43	210.286	198.762	196.381	208	215.524	212.476	206.714	197.714			8.43	301.71	313.742	318.871	319.677	308.097	319.065	303.323	292.935
8.44	213	201.524	198.143	210.476	218.524	215.571	208.048	198.381			8.44	307.71	326.194	328.452	321.968	307.097	320.161	304.935	294.097
8.45	216.714	204.762	200.952	214.143	222.952	219.095	210.476	199.857			8.45	316.839	335.903	337.581	324.968	311.645	324.387	307.226	292.419
8.46	220.81	209	204.048	218.238	227.571	221.952	212.333	201.667			8.46	327.548	347.516	348.548	333.677	316.71	328.774	311.903	291.387
8.47	226.381	213.762	208.048	222.667	234.714	225.667	214.333	202.905			8.47	337.774	361.581	360.161	345.161	317.161	333.806	320.581	292.548
8.48	232.762	220.524	214.429	228.429	239.762	229.81	218.095	205			8.48	350.548	373.387	372.452	356.903	323.645	342.387	327.742	295.71
8.49	240.524	228.143	222.619	236.857	249	235.619	221.19	207.19			8.49	360.613	384.29	386.226	366.161	333.871	351.258	337.774	299.065
8.5	250.095	237.19	232.381	245.381	259.048	243	226.048	208.095			8.5	371.548	395.355	399.258	379.613	343.903	364.613	346.226	303.968
8.51	259.952	247.095	243.238	255.381	268.619	251.381	232.619	209.714			8.51	383.774	405.032	410.516	394.258	354.903	377.935	354.581	309.613
8.52	269.571	258.857	254.952	267.857	281.048	260.619	239.238	213.381			8.52	393.226	413.194	422.871	408.29	366.29	389.258	364.452	315.161
8.53	281.714	272.048	267.857	280.619	293.571	271.238	246.952	217.714			8.53	403.839	419.677	432.516	416.774	381.29	402.097	371.613	321.129
8.54	293.238	285.143	281.381	292.286	304.81	283.238	256.143	222.238			8.54	413	428.323	440.516	427.29	391.742	415	378.677	328
8.55	302.81	297.19	293.714	304.571	313.476	297.095	264.952	228.143			8.55	424.903	434.613	448.774	436.065	403.484	425.387	384.677	334.871
8.56	309.81	309.333	304.714	316.952	322.952	308	274.238	234.429			8.56	438.871	448.871	455.452	444.484	414.419	433.742	388.613	341.387
8.57	318.714	319.429	313.619	328.571	331.048	320.143	283.381	242.381			8.57	458	466.097	465.065	453.194	423.581	443.226	394.323	348.355
8.58	323.714	326.714	323.143	337.095	334.619	329.571	291.714	250.714			8.58	479.935	490.258	480.871	462.548	431.581	451.226	399.774	352.71
8.59	327	333.238	330.19	344.905	337.095	338.524	299.905	259.571			8.59	509.935	527.677	500	472.387	436.71	456.742	409.065	356.677
8.6	329.286	336.238	332.762	349.81	337.81	344.381	305.952	268.857			8.6	550.097	574.806	530.71	488.387	443.935	465.677	421.161	360.613
8.61	330.524	337	333	351.905	335.952	348.286	309.667	277.571			8.61	603.903	645.968	576.258	506.71	453.677	477.129	439.065	366.194
8.62	329.143	337.333	332.619	351.952	334.762	347.524	311.238	286.857			8.62	670.097	741.71	635.29	536.065	466.065	494.839	461.613	373.645
8.63	327.571	337.143	331.81	351.762	334.667	346.571	310.905	294.905			8.63	755.097	877.452	717.968	581.194	484.29	519.097	501.968	381.226
8.64	325.476	337.238	331.619	351.762	334.048	345.857	309.571	300.286			8.64	869.484	1049.77	843.323	644.323	506.903	554.129	547.484	393.129
8.65	324.333	336.429	332.81	352.143	336.714	346	308.381	303.333			8.65	1025.55	1291.42	1013.45	726.935	543.226	603.903	608.968	409.129
8.66	325.762	337	336.048	354.667	339.143	344.524	306.619	304.81			8.66	1228.97	1583.45	1236.29	850.419	595.419	671.839	691.258	430.387
8.67	327	340.429	340	359.286	344.095	344.952	305.952	303.19			8.67	1485.23	1948.32	1533.36	1022.61	669.903	768.774	806.774	458.129
8.68	330.095	345.857	346.286	364.857	349.619	348.19	306.81	302.048			8.68	1789.19	2346.94	1899.48	1253.87	767.903	905.613	951.806	493.968
8.69	334.095	350.81	353.905	371.143	356.238	353.476	308.238	300.143			8.69	2070.84	2736.81	2333.61	1541.13	907.516	1098.23	1133.87	541.774
8.7	336.333	354.905	361	377.762	362.667	359.286	310.667	299.095			8.7	2333.13	3065.87	2811.1	1904.64	1103.39	1340.19	1341.77	605.032
8.71	336.238	358.952	367.762	383.81	367.667	367.333	315.143	299.095			8.71	2519.16	3287.61	3234.94	2347.68	1354.58	1642.64	1547.32	682.419
8.72	333.857	360.524	371.667	386.857	369.524	372.952	321.19	299.476			8.72	2631.64	3316.03	3563.1	2795.06	1688.87	2016.93	1744.9	779.452
8.73	331.619	359.238	371.667	388.905	367.048	377.857	327.476	301.762			8.73	2622.87	3162.97	3718.61	3200.48	2068	2430.55	1897.03	902.129
8.74	326.143	355.048	369	388.095	361.762	381.19	331.333	304.476			8.74	2505.39	2867.48	3672.9	3491.48	2487.9	2827.71	1957.32	1029.55
8.75	318.429	345.905	361.905	383.286	351	380.429	334.571	309.19			8.75	2296.19	2473.97	3414.77	3633.74	2879.06	3151.64	1925.77	1141.32
8.76	308.381	335.048	350.19	373.381	339.238	376.714	334.667	316			8.76	2040.52	2029.19	3007.64	3579.74	3197.74	3356.9	1811.87	1225.39
8.77	296.81	321.762	335.762	358.429	324.333	369.571	330.857	323.381			8.77	1758.84	1608.52	2524.36	3337.87	3372.58	3387.52	1630.81	1271.77
8.78	283.619	305.476	318.952	341.286	305.476	357.333	323.857	328.81			8.78	1489.55	1254.13	2029.97	2941.9	3362.42	3238.13	1411.58	1267.87
8.79	269.81	287.762	300.619	324	288.857	343.048	315.857	331.19			8.79	1236.23	967.548	1580.39	2466.36	3170.52	2943.32	1178.68	1199.97
8.8	257.571	270.429	280.381	305.905	271.667	325.905	304.81	331.619			8.8	1014.48	748.935	1216.42	1980.48	2843.03	2538.1	968.677	1092.81
8.81	244.476	252.905	261.286	286.19	254.381	306.762	291.857	329.333			8.81	830.097	592.645	933.645	1561.42	2402.74	2099.61	790.387	965.258
8.82	233.19	237.429	244.048	267.429	239.571	288.19	278.381	323.143			8.82	680.774	483.355	728.742	1207.55	1955.23	1674.84	650.645	837.839
8.83	223.952	224.905	228.905	251.81	227	271.524	263.238	314.857			8.83	565.323	419.323	583.548	936.161	1546.03	1319.93	541.903	707.806
8.84	215.667	212.905	215.952	237.714	216.571	254.81	248.381	304.476			8.84	475.323	374.226	492.097	736.935	1208.23	1024.9	473.097	601.968
8.85	208.619	203.667	205.238	224.81	208.524	239.524	235.762	291.905			8.85	409.258	345.484	422.968	594.742	939.194	805.323	418.903	515.774
8.86	204.19	196.476	196.857	213.381	202.286	227.048	225.143	276.952			8.86	360.387	323.903	386.774	502.419	734.871	651	386.806	458.032
8.87	200.905	191.476	190.429	204.952	197.238	217.333	215.286	262.476			8.87	328.419	307.29	360.645	440.323	593.129	541.935	363.29	411.968
8.88	198.286	187.571	186.095	198.429	194.333	209.19	207.905	248.905			8.88	305.548	295.355	340.258	397.742	497.742	470.452	344.935	380.548
8.89	197.19	184.524	182.048	194	191.143	202.857	201.143	235.619			8.89	286.968	284.387	322.742	372.581	437.548	425.516	332.645	359.419
8.9	196.667	182.762	180.048	191.429	189.333	198.19	196.619	224.429			8.9	273.226	276.677	307.613	350.097	399.968	393.839	321.258	345.452
8.91	197.762	180.857	178.286	190.333	189.476	195	194.381	214.667			8.91	266.484	271.484	298.71	334.613	373.258	369.581	310.613	333.032
8.92	200.095	179.905	177.048	189	191.429	194	192.619	207.286			8.92	258.548	268	290.29	319.677	352.677	351.839	301.903	322.194
8.93	203.333	180.333	176.714	187.857	191.143	194.19	191.714	201.524			8.93	253.806	262.387	285	308.355	334.226	334.032	294.871	312.129
8.94	203.333	181.905	176.81	187.762	191.238	194.095	192	196.714			8.94	250.355	259.613	280.516	299.226	322.581	324.161	288.774	303.065
8.95	203.714	181.714	176.619	187.476	193.524	193.095	192.143	194.286			8.95	248.613	258.548	278.71	291.581	311.161	315.903	289.161	297
8.96	204.857	182.048	177.476	188.667	195.714	193.381	192.571	193.19			8.96	246.484	258.065	279.097	287.903	302.226	310.258	288.581	292.774
8.97	207.429	183.524	178.19	189.571	196	194.476	194.286	191.571			8.97	242.71	256.613	276	282.677	293.935	305.097	289.258	288.871
8.98	210.714	184.238	178.714	190.19	198.286	195.762	196.619	190.476			8.98	241.355	254.387	273.677	283.419	290	300.355	289.613	286.387
8.99	214.714	186.095	180.381	191.476	201.333	197	198.333	190.476			8.99	240	253.323	272.194	281.323	287.871	299.581	288.903	288.742
9	218.095	187.857	181.857	193.143	204.667	199.381	202.048	190.81
9.01	222.476	189.667	183.143	194.905	208.286	202.476	207.429	191.857
9.02	227.143	192.524	185.143	196.667	211.667	205.905	210.905	193.286
9.03	230.857	195.429	187.238	199	215.429	210.048	212.857	195.714
9.04	235.429	197.714	189.81	202.333	219.381	213.381	215.048	198.571
9.05	239.571	201	192.571	205.714	225.19	217.619	218.762	200.286
9.06	243.333	204.571	195.429	209.286	229.333	223.333	222.905	203.095
9.07	249.476	208	198.476	212.714	233.714	228.619	227.714	205.952
9.08	253.19	212.238	202.095	216.714	238.19	233.619	232.476	209.857
9.09	257.238	216.81	206.238	221.286	244.762	237.952	237.19	213.81
9.1	261.524	221.143	209.762	226.095	248.762	245.333	242.524	218.143
9.11	266.143	225.429	212.238	230.143	253.762	251.81	248.095	222.762
9.12	270	229.143	216.476	234.762	259.286	258.81	253.238	226.857
9.13	275.524	234.143	222	240.952	264.524	264.429	257.143	230.667
9.14	281.048	240.762	227.143	246.143	270.19	269.238	260.571	234.571
9.15	286	247.952	232.524	253.333	275.429	273.381	264.667	239.143
9.16	292	254.81	238.238	261.048	282.476	280.429	269.714	244.905
9.17	300.524	264	245.762	268.667	290.048	286.381	274.524	249.429
9.18	308.571	275.619	254.381	278.238	297.905	293.381	278.762	253.333
9.19	320.381	288.333	265.286	289.524	308.667	300.476	283.619	258.048
9.2	335.762	303.238	278.857	303.238	323.048	309.857	289.381	262.905
9.21	351.667	323.333	295	318.857	339.905	321.286	294.905	267.429
9.22	373.048	349.286	315.095	339.571	360.429	334.381	303.048	272.952
9.23	396.095	379.429	339.048	365.048	384.286	350.286	313.857	277.714
9.24	422.381	415.143	368.19	395.571	414.81	370.524	326.714	283.095
9.25	454.095	454.095	403.333	430.762	448	395.476	342.619	289.905
9.26	487.667	498.095	443.048	470.905	486.857	425.048	362.619	298.952
9.27	522.905	545.571	487	517.905	529.429	459.238	387.857	310.048
9.28	557.857	593.667	535.048	568.381	573.238	498.714	417.095	323.905
9.29	590.952	640.714	583.762	616.143	615.619	543.286	449.429	340.905
9.3	619.714	681.857	631.667	662.905	657	589.333	486.762	361.905
9.31	641.905	718.048	673.19	708.619	692.714	637.238	525.286	386
9.32	658.048	743.905	707	745.429	716.81	684.476	565.19	415.762
9.33	664.714	757.381	732.857	772.476	730.667	727.524	605.143	450.857
9.34	662.571	757.762	746.619	787.667	735.048	760.524	640.429	489.619
9.35	648.571	744.238	746.857	790.762	726.095	782.524	668.048	531.286
9.36	626.286	717.429	731.19	780.619	704	793.619	687.095	573.238
9.37	595.476	679.524	702.333	756	670.905	790.714	695.333	613.286
9.38	558.524	633.952	662.81	716.714	627.286	773	690.667	649.143
9.39	518.19	580.667	615.476	670.524	577.619	742.476	675.714	680.333
9.4	474.095	524.81	561.857	616.19	523.619	700.524	650.429	702.333
9.41	432.143	469.571	504.762	558.143	468.714	649.333	615.143	711
9.42	389.571	416.429	448.714	499.286	417.429	593.095	572.19	707.429
9.43	350.333	369.048	395.381	445.095	370.857	534.952	524.905	691.857
9.44	316.048	326.048	347.429	393.857	329.714	476.476	476.333	665.476
9.45	285.095	289.238	307.095	346.81	294.143	422.286	428.381	628.667
9.46	259.905	258.762	272.381	306.857	263.667	373.333	381.952	584.619
9.47	239	235.619	244.81	273.714	238.619	329.238	339.667	536.095
9.48	221.429	216.667	223.286	245.333	220.81	291.905	304.143	484.81
9.49	207.571	202	206.571	224.81	205.476	262.857	274	434.905
9.5	198.286	191.143	194.048	209.952	195.048	239.048	248.381	386.095
9.51	190	183.381	184.571	197.81	187.238	220	229.571	343.048
9.52	184.19	178.381	177.286	188.714	181.524	206.667	214.429	308.095
9.53	180.905	174.381	172.667	182.571	178.143	196.857	201.857	276.905
9.54	179.238	171.238	170.81	178.381	176.571	188.762	193.571	251.143
9.55	176.905	169.619	168.762	175.524	174.619	183.095	188.143	230.286
9.56	175.429	168.095	166.905	172.667	173.048	180.952	183.905	214.429
9.57	175.286	168.19	166.143	170.19	171.619	179.381	180.667	202.762
9.58	175.095	168.095	165.667	170.333	172.048	177.381	178.095	194.857
9.59	176.524	167.762	165.81	169.952	172.429	176.048	177.143	188.238
9.6	177.286	166.619	166.381	169.19	172.286	175.619	175.667	183.429
9.61	178.476	166.381	166.81	170	172.333	175.667	174.714	180.524
9.62	179.762	166.952	167.19	170.476	172.667	176	175.143	178
9.63	179.81	168.429	166.857	171.143	173.048	176.095	176	175.905
9.64	181.381	169	166.381	171.714	174.19	176.81	176.048	174.714
9.65	182.619	169.476	166.333	172.19	176.238	177.095	175.714	174.429
9.66	184.571	170.143	167.619	172.381	176.905	178.238	176.333	174.952
9.67	185.524	171.333	169.238	173.286	178.095	179.143	177.429	176.048
9.68	188.048	172.429	170.095	174.524	179.619	180.667	179.286	175.905
9.69	189.905	173.762	170.381	175.81	181.381	181.762	181.381	176.524
9.7	193.429	174.571	172	177.857	184.429	183.619	183.286	177.476
9.71	196.619	176	172.952	179.143	187.238	185.571	185.381	178.571
9.72	200.333	178.714	174.762	180.429	189.143	187.905	187.238	180
9.73	204.095	181.238	176	183.286	192	189.619	188.905	180.857
9.74	208.667	185.524	178.429	186.857	196.476	192.048	190	182.095
9.75	215.667	189.857	182.667	190.667	199.476	195.286	192.571	183.81
9.76	222.143	196.381	186.571	193.81	203.905	198.667	196.524	185.905
9.77	229.81	203.571	191.095	197.524	209.952	203.857	201.905	187.19
9.78	238.524	212.143	196.762	204.762	217.381	208.476	205.143	189.857
9.79	248.762	223.619	204.286	213.238	225.381	212.857	208.952	192.905
9.8	260.286	237.905	213.952	223.714	237.381	220.333	211.81	195.333
9.81	273.048	255.381	226.286	236.333	249.762	228.857	215.381	197.381
9.82	287.667	274.048	241.619	252.238	265.095	238.571	221.762	201.238
9.83	304.095	295.857	259.571	269.524	281.571	251.81	228.905	204.381
9.84	321.476	321.571	280.095	289.19	301.286	267	237.762	208.619
9.85	339.476	346.905	303.286	310.905	323.762	284.286	249.762	213.762
9.86	357.048	372.429	329	335.286	345.048	303.429	262.476	219.619
9.87	371.762	398.571	355.19	361.333	365.857	325.762	275.905	227.476
9.88	385.095	421.619	380.905	388.095	386.381	348.714	292.048	236.571
9.89	398.333	441.667	404.238	412.381	405.095	371.286	309.19	247.095
9.9	407.81	455.524	425.429	432.524	419.619	394.19	326.381	261.238
9.91	411.143	462.905	442.19	448.524	431.952	414.524	343.048	276.095
9.92	411.333	464.095	452.619	461.667	437.762	432.19	358.238	291.19
9.93	406.667	459.286	457.048	466.143	436	445.762	370.524	308.095
9.94	399.476	447.381	454.048	465.143	429.429	455.81	379.476	326.286
9.95	386.381	429.048	445.762	457.524	417.952	458.048	383.81	343.429
9.96	370.238	407.143	431.19	443.381	403.333	452.429	384.476	359.238
9.97	352.429	381.524	411.238	424.095	381.238	443.286	380.524	372.238
9.98	332.048	353.952	387	401.238	358.238	427.762	371.429	380.667
9.99	312.333	327.81	362.143	375.095	334.143	407.619	358.857	384.905
10	291.762	302.81	335.476	347.286	310.857	383.238	343.524	386.19
10.01	273.095	277.667	307.571	319.714	287.857	357.143	325.905	382.143
10.02	256.571	255.714	283.429	295.524	266.524	330.524	306	375.524
10.03	239.81	237.571	261.952	272.429	245.619	307.381	286.476	364.381
10.04	226.381	221.619	241.667	251.476	228.476	284.286	268.714	348.905
10.05	214.762	209.238	224	233.714	215.333	262.095	252.048	330.857
10.06	204.857	199.571	209.905	218.762	203.762	242.286	236.476	312.667
10.07	197.524	191.476	199.048	206.619	195	226.667	223.19	294
10.08	191.857	185.952	191.429	197.048	188.571	213.048	212.143	275.667
10.09	188.238	181.571	185.286	189.667	183.524	202.238	202.762	258.476
10.1	184.429	178.81	179.81	183.19	179.762	193.143	194.429	242.81
10.11	180.952	176.429	176.857	179.476	176.762	187.714	187.619	228.048
10.12	179.333	173.81	175.524	177.095	175	182.81	182.905	216.524
10.13	178.286	173.524	173.381	175.048	174.048	180	180.238	208.095
10.14	177.286	172.81	171.857	173.333	173.381	178.238	178	200.81
10.15	176.857	173.667	171.476	171.952	172.714	177.333	175.952	194.381
10.16	176.333	173.476	171.048	171.143	171.857	175.143	174.952	188.905
10.17	177.143	173.238	171.095	171.143	171.429	173.429	174.238	185.476
10.18	177.19	172.81	170.667	171.762	170.381	172.048	173.571	183.048
10.19	176.714	174.286	170.571	171.524	170.905	172.238	173.286	180.714
10.2	177.381	174.762	171.429	172.238	171.286	173.095	172.429	178.524
10.21	177.81	175.333	172.19	172.429	171.429	173.19	172.333	177.81
10.22	178.19	176.286	172.476	172.762	172.048	172.762	172.381	176.619
10.23	180.095	176.286	173.524	173.667	172.619	172.905	172.238	175.286
10.24	180.524	176.905	173.81	174.619	172.857	173.476	172.476	174.905
10.25	180.667	178.333	174.381	174.714	173.333	175	172.429	175.238
10.26	182.19	179.714	175.714	175.81	174	174.619	172.857	175.619
10.27	183.333	180.81	176.619	176.714	175.429	175.619	173.429	175.333
10.28	184.048	180.429	177.619	177.429	176.286	176.19	173.952	174.905
10.29	184.857	180.905	178.524	178.095	178.143	176.429	175.143	174.905
10.3	187.762	184.619	179.381	179.143	179.571	177.238	176	175.381
10.31	191.286	187.714	181.19	181.143	181.381	178.524	177.095	176.429
10.32	195.286	189.429	184	183.571	182.762	180.19	178.429	178
10.33	201.095	192.857	186.619	186.667	186.143	183.048	179.905	178.19
10.34	207.048	198.238	190.19	190.476	190.333	184.048	180.381	179.19
10.35	215.667	205.905	195	195.762	195.286	186.524	182.619	180.571
10.36	226.429	215.952	202.381	203.238	203.952	190.381	186.19	182
10.37	241.524	230.095	212.19	214	214.571	195.619	190.714	183.238
10.38	260.095	248.381	224.857	226.048	227.762	203.571	196.714	185.333
10.39	282.714	269.952	243.143	243.286	245.857	213.667	204.19	187.381
10.4	308.333	299.762	265.619	266.381	269.048	228.238	214.714	190.952
10.41	340.619	333.857	292.286	293.286	297.667	245.952	228.667	195.524
10.42	373.238	371.571	325.19	326.095	332.619	268.857	246.857	201.81
10.43	409.619	414.619	365.857	365.19	372.429	296.714	270.81	211.19
10.44	446.476	461.619	410.333	409.429	416.048	332.81	300.143	222.429
10.45	484.238	510.429	458.571	456	462.81	374.429	334.857	237.333
10.46	520.524	557.429	509.619	504.714	511.81	421.238	375.381	256.905
10.47	554.667	601.524	560.524	556.048	561.429	473.476	419.048	282.143
10.48	580.571	641.238	609.857	605.952	606.571	527.905	467	312
10.49	599.714	672.762	653.143	646.238	645.476	584.095	517.286	349.238
10.5	614.048	694.952	688.095	680.048	676.905	635.286	564.81	390.048
10.51	618.714	703.476	710.667	704.952	696.571	683.381	609.19	436.905
10.52	613.81	699.429	721.905	718.19	705.857	723.429	648.667	488.905
10.53	599.333	683.333	719.905	720.762	702.667	751.333	677.905	540.857
10.54	577	654.952	704.095	711.238	687.762	767	698.19	591.571
10.55	549.333	619.81	676.095	685.81	659.286	766	706.714	639
10.56	516.429	579.143	639.524	651.476	622.667	752.286	703.524	678.286
10.57	481.714	532.762	595.476	610.429	579.286	726.571	685.714	709.19
10.58	444.857	483.905	545.476	563.857	529.571	690.143	657.19	729.429
10.59	407.762	437.19	492.381	515.762	479.667	642.857	619.905	737
10.6	371.952	393.429	440.857	465.333	431.095	592.286	576.524	730.095
10.61	338.19	351.81	394.333	417.048	384.619	537.762	529.048	709.19
10.62	307.857	315.333	352.857	372.762	343.286	483.381	480.095	678.762
10.63	282.571	286.905	316.714	334.81	309.524	431.286	432.238	638.857
10.64	262.524	261.571	286.143	301.81	279.286	383.429	387.095	590.524
10.65	244.81	242.619	261.238	273.048	254.667	339.619	345.857	540.095
10.66	230.905	228.286	241.238	250.762	234.571	304.429	309.429	489.238
10.67	220.81	217.952	226.333	232.619	219.667	275.381	278.905	438.857
10.68	211.429	208.429	215	218.143	207.619	250.476	254.429	393.143
10.69	205.095	200.905	206.952	208.381	198.952	230.619	235.286	352.857
10.7	200.429	197.429	201.857	202.333	193.571	217	220.238	316.667
10.71	196.333	195.524	198.143	197.286	189.952	206.286	209.667	285.952
10.72	194.19	193.286	194.571	193.476	187.286	199.619	201.143	261.095
10.73	191.476	191.095	192.571	191.381	185.048	193.952	194.333	242.143
10.74	191.143	190.524	192.143	189.714	183.048	189.857	189.667	227.571
10.75	190.381	190.762	191.19	188	182.333	186.667	186.143	216.143
10.76	188.905	189.857	189.619	186.81	181.476	184.476	184.905	208.095
10.77	188.19	188.429	189.048	186.619	180.619	183.143	184.81	201.762
10.78	187.571	187.619	187.619	185.952	179.333	182.857	183.81	197.381
10.79	187.667	188.143	186.238	184.762	179.333	182.333	182.095	194.667
10.8	187.476	187.238	186.381	184.667	178.333	182.619	181	192.048
10.81	186.714	187.048	186.619	183.857	177.714	181.714	180.762	189.952
10.82	187.19	186.095	185.714	184.286	178.238	180.667	180.762	188.714
10.83	188.095	184.905	185.476	184.19	178.19	180.238	179.952	187.905
10.84	187.048	183.857	184.81	183.238	177	180.333	179.714	186.81
10.85	187.143	184.429	184.81	182.286	176.333	180.619	180.143	186.429
10.86	185.81	184.571	184.952	182.333	175.952	180.238	180.19	186.238
10.87	185.905	184.429	185.714	182.571	176.143	178.381	179.619	185.476
10.88	186.143	184.095	184.762	182.048	177.286	179.714	178.857	184.905
10.89	185.19	185.333	184.238	181.381	176.048	179.048	178.952	184.238
10.9	185.714	186	184.19	181.524	176.19	178.476	179.19	183.857
10.91	186.476	185.333	184.81	181.571	176.619	178.952	179.476	184
10.92	186.905	185.333	185.905	182.905	176.238	178.762	179.714	183.952
10.93	187.143	186.429	186	183.238	177.048	178.524	179.714	183
10.94	187.667	186.143	186	182.762	176.762	178.048	179.143	183.333
10.95	187.857	185.857	186	182.333	176.381	179.476	178.905	184.19
10.96	188.476	185.952	186	182	176.048	181.333	178.286	184.048
10.97	188.762	186.571	185.762	182.381	177.048	181	179.286	184.19
10.98	188.143	186.571	186.714	183.381	178.667	180.476	180.524	184.381
10.99	188.524	187.238	187.857	184.333	179.19	181.095	180.667	184.143
11	190.714	187.286	187.714	184.714	179.19	180.571	180.571	183.762
11.01	190.667	188.381	188.524	185.19	179.524	181.952	180.524	183.952
11.02	190.81	189.857	190.667	186.19	181.19	182.333	180.381	183.952
11.03	191.095	190.857	191.286	186.857	180.857	182.857	180.524	184.714
11.04	192	190.238	192.095	187.429	182.286	183.381	181.714	186.286
11.05	193	191.143	193.19	187.952	183.524	185.381	182.762	186.286
11.06	194.571	192.762	194.524	189.81	184.238	186.571	184.381	185.667
11.07	195.952	194.81	195.238	191.238	185.286	188.857	185.905	186.476
11.08	198.238	196.333	196.19	193.19	187.143	190.381	186.619	187.238
11.09	198.619	197.619	198.476	194.095	190.238	189.286	189.095	188.286
11.1	199.905	200.095	200.333	197.048	193.19	191.476	191.905	188.952
11.11	200.857	202.762	202.143	200.19	197.19	193.429	194.524	190.143
11.12	203.952	205.143	205.524	203.19	199.952	197.333	197.762	191.762
11.13	206.952	208.143	209.048	206.667	203.048	200.476	201.333	194.333
11.14	210.286	211.81	212.048	211	208.143	204.619	206.333	196.381
11.15	212.952	215.762	214.667	216.19	212.381	209.476	212	200.048
11.16	216.381	219.333	218.429	220.619	217.857	213.857	218.571	205.238
11.17	220.81	223.81	222.905	225.667	222.81	220.286	225.762	211.048
11.18	227.238	228.667	227.429	231.762	227.762	226.238	232.381	217.619
11.19	234.19	235.238	233.476	238.476	234.19	232.429	240.381	224.238
11.2	240.952	242.286	240.714	244.952	240	239.286	249.667	231.524
11.21	251.429	250.333	247.381	253.19	247.762	246.048	257.81	240.762
11.22	262.048	260.381	255	262.762	256.714	254.81	266.238	250.286
11.23	276.476	273.952	265.667	274.381	266.714	263.048	275.048	260.095
11.24	292.048	292.429	279.286	288.333	279.762	270.81	284.667	269.905
11.25	310.143	313.714	295.524	305.667	295.143	281.095	293.381	279.714
11.26	331	337.476	316.286	327.476	313.714	294.143	302.857	289.048
11.27	355.381	365.238	341.19	353.238	335	310.095	315	299.429
11.28	380.524	396.762	370.286	383.857	359.619	328.857	329.857	308.667
11.29	406.762	431.762	403.238	415.048	390.095	351.429	348.333	318.143
11.3	434.19	466.619	438.571	449.667	422.619	380.762	369.762	328.714
11.31	461.143	500.429	476.286	487.619	459.143	412.952	394.333	341.286
11.32	484.714	534.429	513.619	524.857	493.048	447.571	425	356.286
11.33	504.429	562.238	549.238	560.048	526.381	486.524	458.762	374.429
11.34	519.333	587.048	581.667	591.857	559.286	525.619	492.571	396.476
11.35	531.571	604.476	608.095	617.762	585.714	564	528.381	421.762
11.36	536.857	613.381	624.714	636.524	605.381	601.143	561.19	450.429
11.37	538.19	612.905	633.095	644.952	617	632.476	589.476	483.19
11.38	531.857	603.429	633.095	644.333	620.667	656.524	613.476	518.333
11.39	520.714	584.333	623.476	635.476	613.667	671.333	630.714	553.619
11.4	503.048	559.952	604.19	616.19	599.857	675.857	638.952	586.19
11.41	477.714	529.143	577.143	588.952	575.524	671.762	638.095	615
11.42	453.619	493.143	545.19	556.381	546.19	660.429	627.286	638.762
11.43	426.619	456.571	510.048	520	512.143	636	608.524	654.667
11.44	398.857	421.571	471.667	480.476	474	604	581.429	660.714
11.45	373.905	386.095	430.952	441.952	435.333	564.905	548.19	656.952
11.46	347.095	353.286	392.714	403.095	397.429	521.857	510.286	644.476
11.47	323.476	322.286	359.095	366.19	362.381	478.952	469.476	623.238
11.48	301.238	296.714	328.238	334.857	332.238	435.429	430.81	593.524
11.49	281.381	276.095	301.857	307.857	304.714	394.762	393.286	556.571
11.5	264.143	258.095	279.476	284.476	280.952	357.762	358.952	516.619
11.51	251.095	243.857	259.857	264.857	260.429	325.143	328.524	475.476
11.52	239.667	233.238	244.19	248.048	244.857	298.429	299.333	434.762
11.53	231.762	224.905	233.476	235.429	232.095	276.048	276.19	394.952
11.54	224.905	219.238	225.19	225.381	222.952	256.238	257.429	358.81
11.55	221.286	215	219.19	218.524	215.952	241.857	242.048	326.095
11.56	216.571	212.952	214.667	213.81	211.524	229.429	229.857	299.048
11.57	213.238	211.429	212.619	210.238	209	220.048	220.667	276.571
11.58	211.619	209.952	209.857	208.619	205.714	213.714	214.571	258.238
11.59	211.286	208.476	208.095	207.762	204.333	209.667	209.81	243.238
11.6	210.476	207.143	207.381	206.333	203	208.571	206.143	231
11.61	208.857	206.762	207.619	205.714	202.714	205.81	203.286	222.19
11.62	209.19	206.429	207.762	205.476	201.857	204.429	202.19	215.714
11.63	209.095	206.905	206.905	205.238	202.095	204.714	201.714	211.238
11.64	209.381	207.81	207.333	205.905	201.857	205.381	201	207.81
11.65	210.286	209.143	209.286	206.048	201.905	205.286	201.333	205.381
11.66	210.857	210.381	210.19	206.143	203	204.286	201.333	204.095
11.67	213.238	211.19	211.238	207.048	203.286	203.905	201.095	202.857
11.68	212.429	212	212.143	208.381	203.952	203.429	201.714	202.524
11.69	214.952	213.476	213.333	209.905	205.524	203.905	202	202.667
11.7	216.238	215.143	214.714	211.095	205.857	205.524	203.095	202.143
11.71	217.81	216	215.905	212.762	206.905	206.048	203.571	202.429
11.72	219.524	217.571	217.476	215.048	209	206.905	204.714	202.714
11.73	221.476	219.81	219.095	217.667	211.524	208.952	206.571	202.905
11.74	223.857	222.952	221.667	219.714	214.81	211.905	208.429	204.333
11.75	226.238	225.381	225.333	221.571	217.048	215.333	210.762	206.333
11.76	227.571	227.429	227.619	225.286	221.524	217.571	213.19	207.762
11.77	231.143	231.048	230.667	229.857	224.333	219.048	216.857	209
11.78	233.857	233.714	233.714	233.429	226.714	222.762	220.19	211.476
11.79	237.286	237.476	236.857	236.524	232.143	227.714	223.952	214.143
11.8	242.81	241.381	241.381	240.429	236.476	232.286	228.952	217.238
11.81	249.238	246.286	246.095	245.333	240.762	234.238	233.952	221.143
11.82	256.619	250.476	249.19	250.095	245.619	240.048	239.381	226
11.83	265.143	257.048	255.048	255.667	250	244.429	243.952	230.619
11.84	276.571	266.571	263.333	263.095	256.476	248.762	249.19	236.571
11.85	292.571	278.048	272.286	271.381	263.905	255.048	254.429	242.476
11.86	312.476	294.19	283.048	281.238	273.333	262.857	260.476	249.095
11.87	338.714	313.905	298.952	294.476	286.429	270	267.714	255.952
11.88	369.333	339.095	319.81	312.905	302.857	279.19	275.571	261.381
11.89	408.238	373.524	347.286	336.857	324.714	291.333	283.952	267.571
11.9	455.762	417.81	382.81	368.095	352.286	306.095	294	275.476
11.91	508.81	475	427.952	407.905	388.476	325.381	308.619	282.476
11.92	571.762	539.095	485.714	457.095	434.619	351.476	327.286	289.143
11.93	643.238	615.333	555.333	518.143	490.619	390	352	297.857
11.94	720.286	705.238	636.524	590.048	557.238	432.381	385.095	309.333
11.95	806.619	803.143	729.667	673.571	635.286	485.714	426.81	324.429
11.96	894.905	909.667	833.286	769.762	719.571	553.762	475.714	344.667
11.97	984.762	1016.67	946.143	873.81	816.19	631.286	534.714	369.286
11.98	1070.48	1121.9	1061	979.714	917.048	723.333	603.667	402.286
11.99	1148.57	1220.62	1171.43	1086.81	1014.81	824.238	681.286	444.714
12	1217.52	1304.71	1275	1188.38	1107.1	931.714	763.714	492.952
12.01	1273.29	1370.48	1366.33	1280.05	1190.67	1038.67	849.81	552.143
12.02	1313.57	1412.9	1438.38	1358.71	1257.71	1144.48	934.905	621.952
12.03	1337.43	1436.14	1483.62	1410.81	1305.33	1240.71	1014.52	697.381
12.04	1340.86	1431.86	1498.52	1439.57	1336.52	1325.95	1084.9	780.429
12.05	1328.71	1400.9	1487.67	1445.57	1338.76	1388.05	1141.38	866.19
12.06	1293.29	1346.86	1453.57	1429.71	1317.76	1428.81	1179.24	947.762
12.07	1246.43	1276.05	1397.67	1390.76	1280.57	1444.57	1199.52	1024.43
12.08	1180.95	1191.71	1319.33	1332.67	1220.48	1434.52	1197.33	1093.81
12.09	1107.95	1094.29	1225.38	1252.86	1143.95	1400.48	1176.86	1146
12.1	1025.67	990.857	1122.29	1157.76	1054.86	1345.33	1139.1	1180.95
12.11	935.381	884.238	1011.29	1053.33	957.81	1267.86	1084.43	1194.38
12.12	849.714	778.286	889.619	947.857	859.143	1176.76	1012.95	1188.29
12.13	761.333	686.095	778.286	841.19	761.19	1078.81	932.524	1162.48
12.14	678.143	598.286	677.714	741.429	672.952	972.476	848.286	1119.48
12.15	601.857	521.476	589.238	648.095	588.429	865.667	761.524	1059.14
12.16	530.714	456.238	512.571	566	514.381	760.667	676.048	986.905
12.17	472.619	402.619	447.952	495.286	451.524	665.714	596.571	909.19
12.18	421.81	358.286	394.238	436.619	398.476	580.381	527.524	827.238
12.19	378.667	323.333	353.19	387.143	354.905	506.476	465.905	743.095
12.2	342.81	295.667	320.952	347.571	320.762	444.095	412.476	662.048
12.21	313.81	276.095	296.333	317.714	294	390.095	367.381	586.619
12.22	291.619	260.952	277.048	295.857	273.571	348.81	331.048	520.095
12.23	275.095	250.476	262.19	278.81	259.19	316.667	302.762	460.857
12.24	261.095	241.619	252.048	264.857	247.095	291.476	280.667	410
12.25	250.571	235.429	245.143	255.524	239.619	271.143	262.81	368.762
12.26	243.333	231.81	239.762	248.429	234.286	255.286	247.952	335.667
12.27	239.238	228.524	236.476	243.333	230.762	245.286	237.667	309.667
12.28	235.143	226.952	233.429	240.667	227.81	238.238	231.476	288.667
12.29	230.333	226.81	230.571	239.048	224.619	233.143	226.81	272.81
12.3	227.81	226.333	228.286	237.81	223.476	229.952	223.81	261
12.31	226.667	225.381	226.667	236.286	223.667	226.857	220.619	252.524
12.32	227.19	223.905	226.095	234.81	222.81	225.476	218.286	245.524
12.33	226.381	224.333	226	233.857	222.905	223.619	218.571	239.429
12.34	225.762	224.429	226	233.048	222.762	223.238	217.81	235.333
12.35	226.81	223.095	226.19	233.238	224.095	222.905	216.19	233.048
12.36	227.333	223.286	225.81	234.762	224	222.905	215.667	231
12.37	227.143	223.095	226.143	235.095	224.143	222.048	215.952	228.619
12.38	228	223.048	226.048	235.143	224.857	222.333	214.905	226.667
12.39	229.238	226.429	226.238	235.714	225.667	222.143	214.333	225.619
12.4	231.19	227.619	227.905	237	226.19	222.524	214.524	223.81
12.41	231.857	228.81	229.19	237.048	227.857	222.857	213.857	222.667
12.42	233.19	229.524	230.19	237.095	228.762	223.762	213.762	221.714
12.43	234.143	230.143	230.762	237.905	230.19	224.19	214.381	221.143
12.44	237.238	231.714	232.19	238	230.095	224.857	215.619	220.81
12.45	237.571	232.667	234.143	238.571	231.333	226.381	217.81	220.714
12.46	238.238	235.095	235.857	239.952	232.619	227.952	218.81	221.19
12.47	240.429	237.429	237.952	241.238	234.476	228.762	219.667	221.857
12.48	242.762	239.381	239.762	243.286	235.476	230.143	221.429	222.476
12.49	244.095	240.429	240.857	244.905	236.714	232.762	222.667	223.048
12.5	245.143	242.143	243.333	245.81	239.476	234.524	224.143	223.381
12.51	249.524	244.857	246.286	247.095	243.476	236.762	226.81	224.667
12.52	254.667	248.524	248.524	249.476	243.381	239.714	228.381	226.571
12.53	260.81	252.81	252.81	253.333	248.143	241.952	230.667	228.762
12.54	268.714	258.381	257.619	256.762	251.286	244.667	233.667	230.905
12.55	277.952	265.333	264.762	259.81	255.857	247.476	236.095	232.19
12.56	290.048	275.333	272.667	264.619	260.286	251.143	238.762	234.762
12.57	308.762	288.286	283.19	272	267.524	255.143	242.238	237.048
12.58	331.524	305.571	297.714	280.857	276.476	260.19	245.333	239.048
12.59	355.238	327.714	314.714	293.524	288.81	266.952	251.429	242.619
12.6	387.81	354.333	337.952	310.905	306.429	273.952	258.81	245.81
12.61	427.048	390.762	369.571	334.19	328.619	286.81	268.714	248.286
12.62	478.81	436.571	409.714	365.571	355.905	303.476	283.905	251.143
12.63	537.048	494.476	459.905	402.857	390.905	323.81	298.19	255.857
12.64	601.714	566.333	521.905	449.762	434.524	350.238	315.238	263.762
12.65	678	648.19	598.857	508	488.048	385.143	340.619	273.524
12.66	761.286	750.524	685.857	575.857	550.286	431.095	374.238	286.476
12.67	850.286	845.286	784.19	655.333	626.095	485.762	416.048	304.619
12.68	947.095	953.381	892.333	744.762	708.81	550.667	465.762	328.19
12.69	1045.38	1066.95	1008.62	840.667	799.429	623.857	524.286	357
12.7	1143.76	1181.19	1125.67	942.905	895.333	712.19	592.143	393.143
12.71	1239.43	1291.81	1240.29	1048.33	992.667	808.905	667.095	435.952
12.72	1325.52	1395.43	1349.38	1153.52	1091.19	910.429	746.619	490.143
12.73	1399.62	1476.95	1448.62	1251.86	1180.76	1019.24	832.905	554.714
12.74	1461.05	1543.33	1532.43	1338.29	1258	1128	919.952	624.667
12.75	1504.9	1585.14	1590.81	1408.38	1318.81	1228.62	1000.67	700.571
12.76	1528.1	1601.81	1624.52	1462.33	1361.14	1319.52	1075	782.429
12.77	1532.48	1597.86	1629.48	1492.1	1383.86	1390.67	1138.86	868.381
12.78	1515.86	1561.48	1610.38	1497.52	1386.62	1448.14	1189	951.381
12.79	1483	1499	1570.9	1483.05	1362.48	1487.05	1220.24	1029.62
12.8	1429.1	1418	1505.71	1446.52	1312.38	1497.43	1234.24	1099.9
12.81	1361.38	1321.48	1416.62	1384.38	1248.29	1484.33	1230.48	1159.19
12.82	1280.1	1212.24	1312.1	1302.95	1170.57	1447.81	1207	1203.76
12.83	1195.33	1098.86	1196	1208.71	1079.95	1393.48	1162.9	1228.57
12.84	1097.95	984.429	1077.05	1106.86	985.048	1315.9	1101.95	1232.38
12.85	996.905	868.095	963.714	1001.48	889.19	1220.76	1031.81	1216.38
12.86	895.381	765.286	862.905	894.286	792.476	1119.1	953.095	1183.14
12.87	803.19	671.714	783.286	789.571	702.381	1012.52	868.048	1133.52
12.88	714.571	585.667	721.429	694.524	618.143	905.905	783.952	1070.29
12.89	630.857	514.19	631.143	611.476	543.952	802.81	703.333	995.048
12.9	559.524	456.476	536.524	538.619	480.81	706.381	624.81	913.619
12.91	498.524	407	488.905	475.857	424.571	622.429	554.19	829.476
12.92	446.429	368.238	436.048	424.571	382.524	545.143	492	745.381
12.93	401.143	338.857	372.286	383.238	347.143	483.048	437.524	664.095
12.94	365.905	316.143	339.905	351.476	319.714	429.762	391	588.952
12.95	338.571	299.714	318	326.952	298.286	386	354.667	522.048
12.96	317.476	287.095	302.429	305.095	282.238	350.952	325.905	463.857
12.97	300.381	277.619	290.667	287.714	271.381	326.095	302.905	413.095
12.98	287.952	271.81	282.619	276.905	263.762	306.381	284.238	371.619
12.99	278.048	268.238	277.524	270.19	256.714	291.143	270	339.571
13	269.476	265.286	274.238	264.762	252.571	279.571	259.905	313.238
13.01	264.381	262.19	271.476	260.19	250.762	273.286	252.714	293
13.02	262.571	260.571	269.095	257	247.095	267.857	247.667	278.333
13.03	259.619	259.762	266.81	255.714	245.81	262.19	244.143	265.952
13.04	256.81	259.095	265.143	255.381	245.286	257.952	240.952	256.762
13.05	255.667	257.762	264.333	253.81	242.476	255.714	238.476	251.333
13.06	253.714	258.238	262.333	252.381	242.333	253.333	236.905	246.857
13.07	254.571	257.476	260.714	251.048	241.667	252.429	236.048	242.19
13.08	253.333	256.762	261.952	250.429	240.952	251.905	234.19	239.333
13.09	252.619	255.762	260.762	251.333	239.952	250.381	233.19	237.524
13.1	252.667	255.619	258.524	250.19	239.857	248.524	232.571	235.333
13.11	252.619	256.381	258.762	249.429	239.095	248.238	230.714	233.429
13.12	251.952	255.619	258.857	248.952	238.619	246.667	229.714	231.952
13.13	251.667	254.857	258.524	248.048	237.667	247.286	229.762	230.619
13.14	252.238	255.524	258.762	248.238	236.571	246.333	228.619	229.524
13.15	252.905	255.286	258	248.143	237.19	245.857	228.333	229.143
13.16	253.143	255.333	257.381	246.952	238.476	243.429	227.952	229.048
13.17	251	255.19	257.095	245.952	237.952	242.714	226.81	228.905
13.18	251.238	256.048	257.381	246.476	238.571	242.095	226	228.619
13.19	252.429	255.667	258.286	245.571	238.619	240.81	224.905	227.905
13.2	254.857	256.571	258.905	246.286	238.714	242.429	224.048	226.905
13.21	255.286	257.333	258.333	246.952	239.238	241.238	223.524	225.714
13.22	256.381	256.857	258.429	247.476	238.524	241.952	223.429	225.476
13.23	256	257.619	258.762	247.476	238.571	241.238	224.238	225.048
13.24	257.381	257.667	259	248.143	239.429	241.857	224.19	224.619
13.25	258.476	257.762	259.429	249.762	239.857	241.905	224.571	224.238
13.26	257.714	256.762	260.905	250.714	239.476	242.333	224.619	224.571
13.27	257.143	259.571	262.143	251.81	240	242.667	224.333	225.476
13.28	258.762	258.762	262.476	252.81	240.571	242.762	224.333	225.381
13.29	260.762	259.381	262.81	252.81	240.81	243.095	224.619	225.048
13.3	260.048	261	263.476	252.952	241.19	243.857	224.952	225.143
13.31	259.857	261.571	263.714	253.095	241.333	245.429	226.333	226.286
13.32	261.476	262.143	262.286	254.19	241.286	246.81	227.714	228
13.33	262.905	263.238	262.048	255.952	244	246.238	229.19	228.048
13.34	263.667	263.19	263.762	257.19	245.857	245.905	230.476	228.476
13.35	262.429	264.476	265.905	258.476	245.952	246.238	230.952	229.905
13.36	262.19	265.143	267.095	258.857	246.857	248.381	231.619	230.286
13.37	263.476	266.762	268.524	261.238	248.048	249.286	233.095	231.286
13.38	264.762	268.476	268.571	263.333	250.524	251.571	236	233.095
13.39	266.381	269.952	269.095	264.857	253	254.238	239.381	234.476
13.4	268.19	271.571	270.762	267.381	255.81	255.714	241.333	236
13.41	267.857	271.81	272.19	269.81	258.476	257.619	244.286	238.095
13.42	268.667	272.476	274.095	271.762	261.048	260.571	247.667	240
13.43	270.476	275	275.905	274.333	264.048	263.524	252.095	243.476
13.44	271.381	276.524	278.333	277.143	267.667	268.286	257.857	248.238
13.45	273.333	279.476	280.667	279.952	269.143	270.524	264.095	252.286
13.46	276.619	281.81	281.857	283.381	273.619	274	270.381	257.095
13.47	277.429	283.333	282.571	285.952	276.048	277.619	275.381	263.905
13.48	278.381	283.857	284.333	288.952	279.286	282.048	280.143	270.333
13.49	280.714	284.857	286.429	291.143	281.714	285.429	285.476	276.619
13.5	283.857	287.143	288.619	294.476	281.952	289.048	290.81	283.524
13.51	287.429	290.857	290.81	297.476	284.619	293.143	294.476	291.143
13.52	292.381	294.333	295	299.857	285.19	295.762	297.952	296.762
13.53	297.381	297.857	299.333	302.524	288.19	298.905	301.095	302.524
13.54	305.095	304.095	303.81	307.048	292.333	300.286	303.429	307.762
13.55	312.619	312.381	310.429	311.762	296.095	302.762	304.429	311.095
13.56	323.857	323.429	321.571	318.571	301.667	305.429	305	313.762
13.57	338.476	337.714	334.857	328.429	308.429	309.857	306.381	316.619
13.58	352.524	355.952	349.667	340.524	319.476	314.095	308.762	318.429
13.59	370.095	378.238	368.19	356.857	334.571	320.619	313.857	318.048
13.6	390.714	404.952	392.667	377.714	351.857	330.286	319.286	319.19
13.61	415.714	436.286	421.333	403.571	372.095	343.905	328.286	321.571
13.62	445.667	472.048	455.476	434.048	398.429	361.714	341	324.571
13.63	476.476	511.238	494.714	466.857	428.19	384.619	356.714	327.667
13.64	510.619	552.048	536.81	506.476	463.238	414.143	376.571	333.238
13.65	544.81	599.19	579.952	549.19	500.762	443.857	401.143	343.667
13.66	578.762	646.619	624.714	592.429	540.905	482.571	430.952	357.476
13.67	615.381	690.333	668	637.143	582.857	523.667	463.333	374.81
13.68	648.571	730.714	708.619	680.476	622.381	567.333	498.476	397.048
13.69	677.714	767.952	747	721.905	662.714	613.905	536.905	422.905
13.7	704.143	798.095	778.048	757.857	696.667	661.667	575.905	453.048
13.71	726.762	820.571	801.762	786.714	724.333	704.667	612.238	488.524
13.72	741.667	833.81	816.619	808.238	745.143	745.143	645.143	526.429
13.73	749.714	837.524	820	819.905	755.905	779.714	674.381	564.81
13.74	749.762	828.238	816.429	822.429	756.571	803.476	697	601.095
13.75	743.571	808.667	801.333	815.619	749.381	821	712.286	635.333
13.76	735.286	782.095	778.095	799.952	733.143	827.143	717.524	663.857
13.77	719.476	748.381	745.571	774	711.048	822.476	715.619	686.714
13.78	695.667	706.571	709.19	738.333	684.048	810.048	706.238	704.857
13.79	665.286	663.238	669.429	699.048	652.476	785.286	687.19	714.143
13.8	634.333	618	626.095	657.857	612.143	751.762	662.238	714.095
13.81	603.048	572.667	581.905	613.19	567.524	712.19	630.857	705.81
13.82	567.571	529.524	539.714	568.905	525.476	668.905	595.143	690.524
13.83	533.524	488.19	499.81	526.857	484.19	621.952	556.81	666.905
13.84	498.667	451.238	462.524	487.429	446.19	573.524	517.81	637
13.85	467.762	419.476	429.19	451.381	413.095	528.143	479.619	603.571
13.86	439.762	391.524	401.095	419.048	383.381	486.476	442.143	566.619
13.87	412.238	368.381	377.238	390.952	357.667	446.048	405.952	527.19
13.88	389.429	346.952	357.19	366.524	336.81	410.143	374.238	488.333
13.89	373.095	330.333	340.333	346.048	319.238	378.619	347.857	452.81
13.9	367.286	317	328.905	330.714	305.238	353.048	325.762	419.333
13.91	362.286	307.619	319.857	318.857	293.19	331.762	307.857	387.476
13.92	360.619	300.571	308.857	309	283.238	314.571	292.476	358.476
13.93	363.714	294.143	302.905	301	276.143	301.095	279.095	333
13.94	365.81	289.238	300	294.381	271.333	289.381	268.381	312.571
13.95	367	285.81	297.381	289	267.571	280.238	259.714	296.333
13.96	364.286	284.476	294.238	284.429	265.429	273.714	254	283.238
13.97	357.619	283.286	292.524	282.19	263.667	270.333	249.476	271.286
13.98	348.81	282.095	291	281.524	262.524	266.286	245.714	261.429
13.99	342.381	280.905	290.286	280	261.143	263.476	242.81	254.333
14	337.571	281.571	290.381	278.762	260.905	262.667	240.762	250.095
14.01	335.095	280.048	289.857	278.143	259.429	261.143	239.143	246.619
14.02	335.381	279.143	288.905	276.857	259.571	258.81	238.429	243.238
14.03	335.571	279.286	288.333	275.524	259.714	258.095	238.286	240.952
14.04	335.429	278.571	288.381	275.905	260.143	257.714	236.762	238.619
14.05	335.714	280.143	288.286	275.905	260.857	258.667	235.714	237
14.06	337	280.762	289.048	276.429	262.143	258.762	235.714	236.238
14.07	337.143	281.238	290.667	277.619	264.143	258.667	235.476	235.19
14.08	335.143	282.333	292.429	278.952	264.476	259.81	236.286	235.429
14.09	333.095	284.571	293.524	280.476	265.905	262.048	238.286	235.619
14.1	332.095	288.333	294.048	282.476	268.571	264.286	241.81	235.667
14.11	330.952	290.429	295.667	284.571	272.095	265.952	245.333	236.333
14.12	328.476	292.81	298.952	288.048	276.81	267.333	248.286	237.429
14.13	327.571	296.762	303.476	292.905	279.762	271	253.19	240.762
14.14	327.476	300.619	307.238	296.571	283.81	275.571	258.381	244.667
14.15	329.619	305.952	310.952	299.667	288.619	279.524	264.095	248.381
14.16	331.381	308.905	314.333	305.095	293.333	286.095	270.714	253.286
14.17	334.095	313.143	318.762	311.238	299.381	293	276.667	260.333
14.18	335.095	318.048	323.714	317.857	305.429	297.762	284.095	268.143
14.19	336.857	322.476	327.524	323.429	312.524	304.143	293.143	276.143
14.2	340.905	327.381	332.333	328.238	315.619	311.476	301.476	284.905
14.21	345.381	331.81	337.238	332.905	318.619	319.381	309.619	294.524
14.22	347.19	333.619	340	336.905	324.571	325.905	318.095	304.19
14.23	350.381	338.048	342.619	340.19	328.286	330.381	324.619	313.524
14.24	354.619	342.19	346.143	343.429	332.381	337.333	329.667	323.762
14.25	358.714	345.524	348.476	346.762	333.333	341.762	335.476	333.905
14.26	364.571	350.619	351.571	348.905	334.667	346.667	339.905	342.857
14.27	370.857	357.619	355.571	351.381	337.048	349.476	342	351.524
14.28	380.048	363.714	359.714	355	338.714	352.286	343.571	357.952
14.29	391.333	376	364	358.714	341.429	355.238	342.714	362.143
14.3	406.571	391.952	372.333	362.619	346.095	357.476	341.286	365.333
14.31	423.571	411.333	384.762	370.524	351.667	358.571	341.095	366.238
14.32	445.571	438.238	399.714	381.571	358.429	361.905	341.429	365.762
14.33	471.286	469.857	420.381	395.952	369.095	367.048	343.381	364.238
14.34	503.619	507.905	446.762	415.095	383.429	374.048	347.619	362.619
14.35	540.333	552.619	478.81	441.571	400.714	386.619	353.762	360.905
14.36	582.714	607.238	518.476	474.667	426.143	403.571	363.286	360.571
14.37	632.286	669.429	565.095	514.905	459.667	424.381	378.619	362.429
14.38	687.048	738.048	619.762	563.524	498.286	450.952	399.571	366.429
14.39	743.333	810.905	681	619.143	542.333	485.571	428	373.238
14.4	804.952	888.429	748.429	681.19	592.571	526.857	462.048	385.905
14.41	869.952	963.571	820.524	749	649.048	574.619	501.143	403.952
14.42	939.524	1036.9	899.429	819.238	708.19	629.524	546.429	427.381
14.43	993.905	1105.67	979.095	892.619	770.714	692.619	597.81	457.524
14.44	1044.33	1167.76	1050.1	964.143	836.524	759.667	651.667	495.048
14.45	1093.62	1217.24	1112	1031.43	897.048	828.333	709.048	538.81
14.46	1133.62	1249.67	1167.67	1094.1	952.524	898.952	768.571	586.571
14.47	1163.38	1266.24	1214.71	1146.19	1001.57	968.238	824.429	637.571
14.48	1183	1268.9	1248.86	1186.29	1043.81	1031.71	876.81	693.857
14.49	1191.24	1252.95	1265.19	1211.29	1074.95	1084.62	922.19	752.952
14.5	1187.29	1219.38	1265.86	1220.76	1090.57	1125.29	958.476	810.81
14.51	1169.86	1171.19	1251.29	1216.71	1092	1155.05	985.19	862.952
14.52	1144.86	1112.38	1219.57	1195.86	1079.29	1167.24	999.429	908.143
14.53	1107.48	1047.57	1171.62	1161.29	1054.67	1165.29	1000.1	946.381
14.54	1062.48	978.095	1111.76	1112.29	1016.81	1151.67	988.714	974.667
14.55	1015.71	904.571	1044.81	1052.43	969.095	1123.19	964.619	991.571
14.56	957.952	836	970.714	988.048	911.905	1081.19	927.286	995.238
14.57	888.238	762.429	891.857	919.286	850.143	1028.38	882.048	987.19
14.58	825.19	689.143	814.952	846	786.571	964.429	832.619	967.952
14.59	763.714	625.286	739.333	772.238	721.952	900.667	777.19	936.524
14.6	702.952	570.667	669.81	701.238	658.81	830.524	718.905	894.571
14.61	648.095	521.81	604.81	634.048	599.429	759.381	660.857	844.095
14.62	597.571	480.048	546.667	574.429	543.905	691.524	605.19	789.095
14.63	551.762	445.524	497.381	521.143	493.905	627.095	550.905	730.952
14.64	512.095	417.571	456.19	473.81	451.143	567.857	500.714	671.476
14.65	477.714	395	422.571	434.571	413.667	514.571	455.81	615.619
14.66	448.429	377.286	395	401.429	382.333	469.81	416.714	562.476
14.67	425.095	366.286	372.667	374.81	357.143	430.429	384.19	511.476
14.68	407.286	359.571	356.048	354	337.619	396.524	356.095	465.381
14.69	394.476	354.476	344.286	339.048	322.238	371.095	333.429	424.857
14.7	385.81	349.286	336.667	327.714	309.857	348.238	314.19	388.667
14.71	378.143	347.143	331.571	319.381	301.476	332.333	300	358.952
14.72	374.143	342.762	328.238	314.095	295.619	319.333	289.238	335.571
14.73	374.095	344.19	326.714	310.667	291.381	309.429	279.476	315.429
14.74	374.095	346.429	326.429	309.81	289.619	302.19	273.095	298.857
14.75	375.143	348.714	327.714	309.857	287.619	296.667	269.571	285.762
14.76	378.524	351.048	330.476	310.238	286.19	293.476	267.238	276.381
14.77	382.143	354.048	332.857	311.571	286.19	292.286	266.667	270.381
14.78	388.429	353.619	335.619	313.952	288.333	291.048	266.238	265.905
14.79	392.238	356	338.286	317.333	290.095	292.095	266.619	262.238
14.8	398.762	360.714	341.524	320.81	294.762	292.619	267.143	260.286
14.81	405.381	365.81	346.571	324.571	298.238	295.476	268.333	260.048
14.82	409.81	369.619	351.524	329.333	300.571	298.952	271.048	260.381
14.83	415.619	374.429	356.524	334.476	302.952	301.857	274.857	260.857
14.84	421.333	380.19	361.381	338.048	308.286	305.048	276.81	262.143
14.85	426.143	385.905	365.762	343.095	311.952	308.143	279.143	264.524
14.86	431.19	391.667	371.905	348.857	317.19	312.143	281.952	266.81
14.87	437.381	399.286	378.619	354.762	321.19	317.81	285.524	270.095
14.88	444.81	408.095	386.667	359.905	328	322.667	290	273.952
14.89	450.762	417.333	393.381	365.571	334	328.048	293.095	277.333
14.9	458.81	423.857	399.429	371.619	337.381	332.571	295.905	281.095
14.91	466.762	433.762	408.667	380.095	342.476	337.381	298.524	285.095
14.92	475.381	443.571	417.571	387.81	347.333	344.476	300.048	288.286
14.93	484.238	454.857	425.571	394.571	351.667	347.381	301.857	291
14.94	494.238	465.048	433.857	403.571	359.381	353.857	304.857	293.667
14.95	504.81	475.714	443.381	412.857	365.714	357.667	305.048	295.81
14.96	516	487.333	452.952	420	370.286	361.429	305.857	297.762
14.97	528.048	498.81	463.762	427.238	375.571	367.381	307.19	298.667
14.98	539.619	510.429	475.381	435.571	382.762	372.81	307.476	299.81
14.99	549.905	519.333	486	444.476	389.571	378.524	307.429	299.524
15	563.714	532.762	496.381	452	395.81	385	308.095	298.333
15.01	577.19	544.857	507.857	460.714	402	391.286	308.524	297.524
15.02	591.19	558.905	520.143	471.619	408.714	397.667	309.952	296.381
15.03	607.333	573.048	533.19	479.667	415	404.524	311.524	295.095
15.04	624.619	589.524	545	489.857	423.619	408.905	313.476	295.857
15.05	643.762	607.429	557.429	502.429	433.762	416.905	317.429	297
15.06	667.714	628.524	572.286	515.048	444.286	424.619	322.19	297.905
15.07	693.952	653.381	589.048	529	456	434.286	328.095	298.381
15.08	721.476	683.143	609.619	544.857	468.857	443.762	335.524	300.667
15.09	751.952	719.667	634.238	566.667	485.238	456.476	345.952	304.238
15.1	788.571	761.19	663.714	592.381	505.667	470.476	357.429	310.048
15.11	830.857	805.095	699.143	619.524	531.381	485.952	372.524	315.143
15.12	875.238	857.952	740.095	652.81	558.381	506.952	391	322.714
15.13	920.19	914.429	784.238	692.333	591.095	533.048	412.762	335.476
15.14	969.143	972.81	835.762	738.238	628.19	560.571	438.667	351.524
15.15	1019.1	1034.19	890.476	789.286	669.143	594.952	468.286	369.048
15.16	1071.43	1097	950.381	843.619	714.857	635.476	503.286	390.81
15.17	1121.48	1156.76	1014.57	899.952	762.905	680.429	542.429	417.524
15.18	1169.52	1214.29	1076.38	959.714	816.619	730.286	583.333	449.571
15.19	1213.19	1264.62	1136.9	1020.14	870.048	783.905	626.619	485.571
15.2	1249.48	1305.05	1194.71	1077.95	922.81	837.667	675.619	525.19
15.21	1277.38	1335.48	1245.57	1134.19	974.238	892.857	723.524	569.619
15.22	1299.05	1357.1	1292.1	1184.29	1018.9	945.619	768	616.857
15.23	1313.62	1364.62	1329.29	1225.14	1056.38	1000.24	810.667	666.952
15.24	1317.43	1361.43	1353.29	1257.52	1084.52	1046.9	850	717.905
15.25	1315.38	1343.1	1364.05	1282.81	1107.14	1087.38	881.714	767.952
15.26	1300.33	1315.57	1355.43	1292.86	1119.52	1120.43	906.429	814.952
15.27	1276.86	1275.33	1335.67	1287.95	1118	1140.76	923.095	855.81
15.28	1248.14	1226.67	1306.33	1270.14	1105.29	1150.1	932.762	891.381
15.29	1208.86	1171.9	1265.76	1244.71	1082.9	1148.71	932.667	921.714
15.3	1166.57	1111.67	1216.48	1210.43	1052.14	1138.43	921.524	942.619
15.31	1121.81	1051.1	1162	1164.57	1013.1	1114.81	902.476	954.381
15.32	1075.1	991.952	1104.38	1109.95	966.476	1082	876.238	956.048
15.33	1025.57	934.762	1044.43	1050.76	917.143	1044.67	843.524	945.857
15.34	976.381	880	980.19	989.429	864.952	1001.62	804.905	926.333
15.35	929.619	829.238	919.619	928.333	813.333	943.81	762.238	898.333
15.36	886.286	785.238	864.048	869.19	764.952	886.619	716.952	863.952
15.37	850.286	747.905	812.286	811.952	714.952	831.905	672.048	823.81
15.38	811.667	713.952	767.381	759.524	668.286	776.714	627.095	778.667
15.39	778.286	685.048	727.905	711.952	624.714	722.286	584.381	729.429
15.4	750.476	663.048	691.19	669.286	587.619	673.048	543.857	680.048
15.41	730.333	646.81	661.095	632.952	554.19	629.667	507.714	632.476
15.42	717.143	633.048	637.286	602.333	527.619	588.952	476.19	585.905
15.43	706.81	624.81	619.667	576.524	503.952	555.19	447.476	543.095
15.44	699.333	622.048	607.238	556.333	486.238	526.238	422.81	504.762
15.45	700.048	622.143	595.81	541.952	472.238	501.381	401.286	470.429
15.46	706.476	629.048	590.905	530.238	461.429	482.571	384.143	439.714
15.47	719.095	638.19	591.19	522.476	454.952	467.905	370.286	413
15.48	739.095	653.667	594.857	520.095	450.19	455.905	360.095	391.762
15.49	767.333	672.905	602.667	521.095	447.762	444.714	353.238	374.286
15.5	808.048	701.381	615	526.476	449.857	439.619	347.619	359.381
15.51	861.095	740.048	631.905	533.762	454.238	437.19	342.286	349
15.52	932.857	791.048	656.048	542.905	459.952	436.81	338.238	339.714
15.53	1024.05	857.905	689.524	559.238	468.095	438.19	337.143	332.048
15.54	1139.24	942.286	732.476	581.095	480.238	442.095	337.714	326.714
15.55	1289.52	1048.19	788	610.143	498.19	448.048	339.524	322.619
15.56	1475.1	1194.19	859.714	649.333	518.571	458.571	341.571	320.524
15.57	1699.29	1371.24	952.476	698.238	547.286	472.238	345.952	320.333
15.58	1982.86	1599.52	1072.43	762.81	585.524	490.905	354.333	320.571
15.59	2326.57	1879.62	1227	845.095	633.857	513.238	363.667	320.762
15.6	2728.09	2226.29	1419.81	950.333	696.714	541.476	374.238	323.714
15.61	3219	2638.76	1657.76	1082.95	773.429	577.667	389.381	329.238
15.62	3777.95	3135.29	1945.14	1250.19	871.952	624.429	408.571	335.333
15.63	4419.05	3712.09	2299.62	1454.05	993.619	685.762	432.714	344.333
15.64	5138.81	4391.71	2723.14	1695.95	1143.33	762.381	463.571	355.952
15.65	5954.95	5137.52	3216.05	1992.81	1321.95	853.238	502.857	369.19
15.66	6831.57	5974.52	3785.71	2338.86	1531.43	970.048	549.429	386.238
15.67	7765.24	6889.71	4433.14	2737.19	1777.57	1108.62	606.524	408.571
15.68	8724.9	7837.05	5152.81	3191.57	2056.19	1271.33	675.333	437
15.69	9708.9	8829.62	5925.57	3691.19	2375.43	1464	753.333	473.952
15.7	10696.2	9827.76	6743.52	4233.71	2733.57	1682.76	843.19	518.571
15.71	11672.1	10808.3	7605.29	4828.24	3108.91	1935.57	946.238	570.476
15.72	12584.1	11743.8	8483	5433	3506.19	2216.48	1060.38	630.095
15.73	13432	12595.1	9341.62	6041.1	3911.24	2517.76	1185	700.286
15.74	14174.5	13343	10161.8	6645.05	4332.29	2828.95	1318.24	785.048
15.75	14782	13948.8	10920.8	7227.9	4741.86	3160.62	1453.76	873.952
15.76	15249.9	14384.1	11593.3	7763.48	5121.33	3496.14	1583.05	968
15.77	15569.3	14636.8	12160.7	8237.33	5474.95	3832.71	1710.33	1075.81
15.78	15712	14690.3	12597.8	8628.19	5785.05	4153.95	1837.52	1186.19
15.79	15682.8	14545.8	12869.3	8921.95	6034.1	4457.38	1956.9	1293.05
15.8	15494.5	14219.2	12953.3	9099.71	6208.76	4727.52	2062.43	1398.43
15.81	15127.9	13708.9	12879.7	9152.71	6316.95	4950.19	2146.95	1500.81
15.82	14588.3	13042.8	12638.8	9089.9	6351.9	5111.52	2217	1597.9
15.83	13917.6	12232.3	12238.3	8919	6291.57	5217.76	2273.48	1680.19
15.84	13145	11329.3	11689.4	8636.19	6139.19	5266.29	2295.71	1746.29
15.85	12303.2	10357.1	11001.5	8261.19	5910.43	5252.95	2278.14	1798.71
15.86	11399.4	9372.19	10227.4	7805.62	5641.9	5166	2240.19	1831.24
15.87	10445.5	8383.29	9399.38	7276.29	5301.1	5025.62	2185.38	1843.67
15.88	9488.33	7420.38	8541.48	6695.52	4922.9	4834.52	2101.48	1834.38
15.89	8538.57	6502.1	7677	6097.24	4520.43	4598.71	1999.52	1804.1
15.9	7626.86	5657.71	6830.05	5494	4111.62	4314.76	1880.67	1753.71
15.91	6772.86	4880.52	6021	4902.52	3705.29	3989.81	1754.19	1685.86
15.92	5957.1	4185.9	5255.62	4342.05	3307.38	3650.33	1622.81	1605.67
15.93	5213.19	3581.14	4560.33	3815.57	2935.24	3318.29	1489.19	1514.24
15.94	4556.52	3073.48	3940.52	3337.43	2600	2986.05	1360.57	1414.19
15.95	3967.62	2664.09	3394	2916.52	2285.09	2666.09	1241.9	1312.95
15.96	3464.86	2327.05	2934.43	2546	2025.95	2370.76	1131.9	1209.29
15.97	3033.81	2050.48	2551.38	2235.91	1794.86	2117.33	1030.38	1109.05
15.98	2661.14	1837.86	2239.57	1979.38	1605.81	1885.38	946.19	1015.52
15.99	2359.19	1667	1987.86	1768.38	1447.76	1692.52	875.429	929.476
16	2114.81	1544.95	1787.86	1599.62	1320.29	1526.76	814.143	851
16.01	1914.95	1450.19	1636.48	1464.81	1223.1	1392.81	766.476	782.857
16.02	1757.95	1381.9	1523.81	1366.24	1149.86	1285.29	732.571	725.81
16.03	1631	1333.52	1436.29	1291.86	1092.19	1199.86	707.476	677.952
16.04	1537.48	1295.29	1372.05	1236.48	1048.67	1138.67	686.429	640.19
16.05	1465.81	1268.71	1325.19	1196.62	1017.48	1093.19	676.476	612.143
16.06	1414.57	1247.1	1290.76	1167.62	995.143	1061.05	668.333	591.524
16.07	1374.71	1233.1	1265.14	1145.81	980.667	1037.48	663.524	577
16.08	1343.76	1223.67	1248.62	1132.19	971.571	1020.05	662.048	566.571
16.09	1324.76	1219.14	1235.19	1120.24	965.286	1006.33	660.333	560.286
16.1	1315.57	1213.14	1224.9	1111.05	958.667	997.429	658.857	558.143
16.11	1308.14	1213.71	1218.86	1107.33	953.81	988.429	656.619	556.048
16.12	1303	1217.1	1215.38	1102.38	949.381	980.095	653.286	554.524
16.13	1301.52	1221.76	1214.86	1099.81	949.143	974.762	651.19	554.238
16.14	1303.38	1226.86	1218	1099.57	950.19	973.143	648.81	553.333
16.15	1305	1234.43	1221.71	1102.52	952	971.619	647.667	551.952
16.16	1308.81	1241.29	1227.29	1105.14	955.143	971.238	644.286	548.333
16.17	1309.48	1250.86	1236.05	1110.1	958.81	970.667	641.667	544.81
16.18	1312.29	1255.9	1243.48	1116	961.429	973.476	638.714	542.095
16.19	1306.1	1257.52	1251.48	1122.67	967.429	978.286	635.762	537.571
16.2	1301.81	1256.52	1255.67	1128.57	973.81	979.667	633.81	532.905
16.21	1294.71	1245.29	1257.62	1131.81	977.476	984	632.429	530.048
16.22	1282.62	1234.43	1256.14	1134	980	989.524	629.667	527.143

## Sheet: Supplementary Figure 6
Source Data, Nature Communications
Rapid incorporation of Favipiravir by the fast and permissive viral RNA polymerase complex results in SARS-CoV-2 lethal mutagenesis, Shannon et al., 2020
	Souce Data Supplementary Figure 6
Raw data of volume minus background for full length and 4-lock bands, as determined with ImageQuant analysis software from original tiff file
Stability calculated as fraction of full-length product over total (full lenth + lock) vs time, data for different nsp12:7L8:8 ratios averaged to get final stability half life (n=6)
			Full length
			Time (mins)	1.1.1	1.2.2	1.4.4	1.8.8	1.10.10	1.10.5
			1	1.59804e+07	16038632	13510431	11838563	9261882	8525590
			2	9083057	8251697	6028838	7087784	3903111	4457557
			5	1922080	1591445	1395822	1543643	987216	1037960
			10	828321	746368	717097	614785	520023	565658
			20	662454	425083	636729	640404	484886	300335
			50	531294	507057	408288	386991	306359	315604
			4lock
				1.1.1	1.2.2	1.4.4	1.8.8	1.10.10	1.10.5
			1	3.02546e+07	28948619	23064755	20837034	19671760	16476539
			2	42189451	33755823	27995199	29150017	20426353	21263456
			5	43310557	41985332	32123486	35612539	25998308	26853925
			10	43354612	43355916	41995316	37660910	30050288	29203020
			20	46227596	41184386	40301416	35857697	30624319	28658620
			50	50273480	40591499	26893749	33947210	28761889	27089731
